# Supplementary material for: Study on the linkage between macro policy and market effectiveness in China’s stock market: Based on run test of China’s stock market index
Source: PLoS One. 2023 Feb 27;18(2):e0281670. doi: 10.1371/journal.pone.0281670 (PMC9970056; doi:10.1371/journal.pone.0281670)
Supplement: S1 Data — (CSV) [file pone.0281670.s001.csv]

Date	Transaction date serial number	Closing quotation	Opening quotation	Maximum	Minimum	Transaction volume	Up and down range
1990/12/20	1	104.39	104.3	104.39	99.98	-	4.41%
1990/12/21	2	109.13	109.07	109.13	103.73	-	4.54%
1990/12/24	3	114.55	113.57	114.55	109.13	-	4.97%
1990/12/25	4	120.25	120.09	120.25	114.55	-	4.98%
1990/12/26	5	125.27	125.27	125.27	120.25	-	4.17%
1990/12/27	6	125.28	125.27	125.28	125.27	-	0.01%
1990/12/28	7	126.45	126.39	126.45	125.28	-	0.93%
1990/12/31	8	127.61	126.56	127.61	126.48	-	0.92%
1991/1/2	9	128.84	127.61	128.84	127.61	-	0.96%
1991/1/3	10	130.14	128.84	130.14	128.84	-	1.01%
1991/1/4	11	131.44	131.27	131.44	130.14	-	1.00%
1991/1/7	12	132.06	131.99	132.06	131.45	-	0.47%
1991/1/8	13	132.68	132.62	132.68	132.06	-	0.47%
1991/1/9	14	133.34	133.3	133.34	132.68	-	0.50%
1991/1/10	15	133.97	133.93	133.97	133.34	-	0.47%
1991/1/11	16	134.6	134.61	134.61	134.51	-	0.47%
1991/1/14	17	134.67	134.11	135.19	134.11	-	0.05%
1991/1/15	18	134.74	134.21	134.74	134.19	-	0.05%
1991/1/16	19	134.24	134.19	134.74	134.14	-	-0.37%
1991/1/17	20	134.25	133.67	134.25	133.65	-	0.01%
1991/1/18	21	134.24	133.7	134.25	133.67	-	-0.01%
1991/1/21	22	134.24	133.7	134.24	133.66	-	0.00%
1991/1/22	23	133.72	133.72	134.24	133.66	-	-0.39%
1991/1/23	24	133.17	133.17	133.72	133.14	-	-0.41%
1991/1/24	25	132.61	132.61	133.17	132.57	-	-0.42%
1991/1/25	26	132.05	132.05	132.07	132.03	-	-0.42%
1991/1/28	27	131.46	131.46	131.55	131.46	-	-0.45%
1991/1/29	28	130.95	130.95	130.97	130.95	-	-0.39%
1991/1/30	29	130.44	130.44	130.95	130.41	-	-0.39%
1991/1/31	30	129.97	129.93	130.46	129.93	-	-0.36%
1991/2/1	31	129.51	129.5	129.97	129.45	-	-0.35%
1991/2/4	32	129.05	129.05	129.58	129.05	-	-0.36%
1991/2/5	33	128.58	128.56	128.58	128.53	-	-0.36%
1991/2/6	34	129.14	129.13	129.15	128.06	-	0.44%
1991/2/7	35	129.79	129.74	129.79	129.14	-	0.50%
1991/2/8	36	130.38	130.36	130.39	129.79	-	0.45%
1991/2/11	37	130.97	130.92	130.97	130.39	-	0.45%
1991/2/12	38	131.35	131.54	131.56	130.97	-	0.29%
1991/2/13	39	131.92	131.93	131.93	131.35	-	0.43%
1991/2/14	40	132.53	132.53	132.53	132.3	-	0.46%
1991/2/19	41	133.13	133.12	133.14	133.08	-	0.45%
1991/2/20	42	133.67	133.63	133.67	133.13	-	0.41%
1991/2/21	43	134.28	134.24	134.28	133.67	-	0.46%
1991/2/22	44	134.87	134.85	134.87	134.28	-	0.44%
1991/2/25	45	134.4	134.37	134.87	134.33	-	-0.35%
1991/2/26	46	133.93	133.9	134.44	133.9	-	-0.35%
1991/2/27	47	133.47	133.44	133.98	133.44	-	-0.34%
1991/2/28	48	133.01	132.99	133.52	132.98	-	-0.34%
1991/3/1	49	132.53	132.53	132.53	132.47	-	-0.36%
1991/3/4	50	131.99	132.09	132.09	131.98	-	-0.41%
1991/3/5	51	131.46	131.42	131.99	131.41	-	-0.40%
1991/3/6	52	130.94	130.89	130.95	130.89	-	-0.40%
1991/3/7	53	130.41	130.41	130.94	130.41	-	-0.40%
1991/3/8	54	129.89	129.84	130.41	129.84	-	-0.40%
1991/3/11	55	129.31	129.3	129.89	129.3	-	-0.45%
1991/3/12	56	128.77	128.73	129.31	128.73	-	-0.42%
1991/3/13	57	126.15	126.13	128.77	126.13	-	-2.03%
1991/3/14	58	125.63	125.61	126.15	125.61	-	-0.41%
1991/3/15	59	125.17	125.08	125.62	125.08	-	-0.37%
1991/3/18	60	124.71	124.7	125.17	124.69	-	-0.37%
1991/3/19	61	124.22	124.23	124.71	124.22	-	-0.39%
1991/3/20	62	123.66	123.66	124.21	123.63	-	-0.45%
1991/3/21	63	123.12	123.14	123.66	123.12	-	-0.44%
1991/3/22	64	122.62	122.62	123.12	122.62	-	-0.41%
1991/3/25	65	122.12	122.12	122.62	122.1	-	-0.41%
1991/3/26	66	121.62	121.62	122.14	121.62	-	-0.41%
1991/3/27	67	121.12	121.12	121.64	121.12	-	-0.41%
1991/3/28	68	120.61	120.65	121.15	120.61	-	-0.42%
1991/3/29	69	120.19	120.16	120.61	120.11	-	-0.35%
1991/4/1	70	120.73	120.69	120.73	119.68	-	0.45%
1991/4/2	71	121.21	121.21	121.29	120.73	-	0.40%
1991/4/3	72	121.71	121.71	121.71	121.21	-	0.41%
1991/4/4	73	121.72	122.2	122.2	121.24	-	0.01%
1991/4/5	74	121.54	121.07	121.73	121.03	-	-0.15%
1991/4/8	75	121.09	121.11	121.11	121.05	-	-0.37%
1991/4/9	76	120.62	120.6	121.1	120.6	-	-0.39%
1991/4/10	77	120.16	120.15	120.62	120.09	-	-0.38%
1991/4/11	78	119.64	119.64	120.16	119.62	-	-0.43%
1991/4/12	79	119.21	119.2	119.65	119.15	-	-0.36%
1991/4/15	80	118.77	118.73	119.22	118.72	-	-0.37%
1991/4/16	81	118.34	118.36	118.77	118.34	-	-0.36%
1991/4/17	82	117.9	117.92	118.34	117.89	-	-0.37%
1991/4/18	83	117.45	117.45	117.93	117.45	-	-0.38%
1991/4/19	84	117.08	117.08	117.5	117.05	-	-0.32%
1991/4/22	85	116.63	116.63	117.08	116.58	-	-0.38%
1991/4/23	86	116.19	116.21	116.63	116.15	-	-0.38%
1991/4/24	87	115.79	115.7	116.19	115.7	-	-0.34%
1991/4/25	88	115.36	115.38	115.79	115.33	-	-0.37%
1991/4/26	89	115.56	116.31	116.31	114.52	-	0.17%
1991/4/29	90	114.75	114.86	116.29	114.75	-	-0.70%
1991/4/30	91	113.94	113.89	114.87	113.89	-	-0.71%
1991/5/2	92	113.16	113.04	113.2	113.03	-	-0.68%
1991/5/3	93	112.41	112.46	113.17	112.3	-	-0.66%
1991/5/6	94	111.61	111.65	112.41	111.57	-	-0.71%
1991/5/7	95	110.82	110.8	110.9	110.8	-	-0.71%
1991/5/8	96	110.03	110.16	110.82	110	-	-0.71%
1991/5/9	97	109.29	109.36	110.12	109.31	-	-0.67%
1991/5/10	98	108.53	108.61	109.4	108.53	-	-0.70%
1991/5/13	99	107.84	107.88	107.88	107.74	-	-0.64%
1991/5/14	100	107.19	107.21	107.84	107.06	-	-0.60%
1991/5/15	101	106.57	106.56	106.6	106.42	-	-0.58%
1991/5/16	102	105.77	105.83	105.86	105.69	-	-0.75%
1991/5/17	103	106.75	105.12	106.75	104.96	-	0.93%
1991/5/20	104	107.82	107.76	107.82	106.71	-	1.00%
1991/5/21	105	108.81	108.89	108.89	108.62	-	0.92%
1991/5/22	106	108.25	109.71	109.82	108.11	-	-0.51%
1991/5/23	107	109.08	107.52	109.16	107.35	-	0.77%
1991/5/24	108	110.08	110.07	110.08	109.82	-	0.92%
1991/5/27	109	110.66	111.05	111.07	109.47	-	0.53%
1991/5/28	110	111.68	111.61	111.68	111.36	-	0.92%
1991/5/29	111	112.75	112.75	112.75	111.67	-	0.96%
1991/5/30	112	113.82	113.74	113.82	112.77	-	0.95%
1991/5/31	113	114.83	114.83	114.83	113.84	-	0.89%
1991/6/3	114	115.97	115.9	115.97	114.89	-	0.99%
1991/6/4	115	117.12	117.12	117.12	116.83	-	0.99%
1991/6/5	116	118.17	118.17	118.17	117.14	-	0.90%
1991/6/6	117	119.35	119.26	119.33	118.17	-	1.00%
1991/6/7	118	120.47	120.46	120.47	119.35	-	0.94%
1991/6/10	119	121.67	121.65	121.67	120.47	-	1.00%
1991/6/11	120	122.89	122.89	122.89	121.67	-	1.00%
1991/6/12	121	124.11	123.9	124.11	122.89	-	0.99%
1991/6/13	122	125.34	125.33	125.34	123.65	-	0.99%
1991/6/14	123	124.53	124.47	126.34	124.47	-	-0.65%
1991/6/17	124	125.77	125.63	125.77	123.54	-	1.00%
1991/6/18	125	127.03	127.03	127.03	126.67	-	1.00%
1991/6/19	126	128.29	128.12	128.29	127.03	-	0.99%
1991/6/20	127	129.57	129.55	129.57	129.21	-	1.00%
1991/6/21	128	130.86	130.72	130.86	128.81	-	1.00%
1991/6/24	129	132.17	132.1	132.17	131.8	-	1.00%
1991/6/25	130	133.49	133.48	133.49	132.17	-	1.00%
1991/6/26	131	134.83	134.83	134.83	133.49	-	1.00%
1991/6/27	132	136.19	136.04	136.19	134.83	-	1.01%
1991/6/28	133	137.56	137.41	137.56	136.19	-	1.01%
1991/7/1	134	136.85	136.64	138.62	136.56	-	-0.52%
1991/7/2	135	135.96	135.91	135.96	135.69	-	-0.65%
1991/7/3	136	135.27	135.28	135.96	134.98	-	-0.51%
1991/7/4	137	136.63	136.63	136.63	134.19	-	1.01%
1991/7/5	138	135.96	136.01	137.68	135.9	-	-0.49%
1991/7/8	139	135.28	135.26	135.28	134.93	-	-0.50%
1991/7/9	140	134.64	136.56	136.57	134.31	-	-0.47%
1991/7/10	141	133.99	134.4	135.6	133.72	-	-0.48%
1991/7/11	142	133.38	133.22	133.99	133.13	-	-0.46%
1991/7/12	143	132.8	132.8	133.38	132.42	-	-0.43%
1991/7/15	144	133.14	133.9	134.1	131.87	-	0.26%
1991/7/16	145	134.47	134.39	134.47	133.14	-	1.00%
1991/7/17	146	135.81	135.81	135.81	135.39	-	1.00%
1991/7/18	147	137.17	137.17	137.17	135.81	-	1.00%
1991/7/19	148	136.7	137.66	138.54	136.66	-	-0.34%
1991/7/22	149	138.07	138.07	138.07	136.7	-	1.00%
1991/7/23	150	139.39	139.35	139.39	138.07	-	0.96%
1991/7/24	151	140.68	140.66	140.74	138.69	-	0.93%
1991/7/25	152	140.19	140.2	141.01	139.99	-	-0.35%
1991/7/26	153	140.66	140.11	141.46	139.27	-	0.34%
1991/7/29	154	141.52	141.22	141.72	140.81	-	0.61%
1991/7/30	155	142.39	142.39	142.45	141.39	-	0.61%
1991/7/31	156	143.8	143.72	143.8	142.39	-	0.99%
1991/8/1	157	145.24	145.12	145.24	143.8	-	1.00%
1991/8/2	158	146.68	146.49	146.68	145.44	-	0.99%
1991/8/5	159	148.15	148.06	148.15	146.68	-	1.00%
1991/8/6	160	149.62	149.62	149.62	148.15	-	0.99%
1991/8/7	161	151.12	150.93	151.12	149.62	-	1.00%
1991/8/8	162	152.61	152.57	152.61	151.12	-	0.99%
1991/8/9	163	154.1	153.9	154.1	152.61	-	0.98%
1991/8/12	164	155.54	155.34	155.54	154.1	-	0.93%
1991/8/13	165	157.07	156.87	157.07	155.54	-	0.98%
1991/8/14	166	158.63	158.3	158.63	158.11	-	0.99%
1991/8/15	167	160.21	159.92	160.21	158.63	-	1.00%
1991/8/16	168	161.6	161.56	161.6	160.21	-	0.87%
1991/8/19	169	163.21	163.21	163.21	161.6	-	1.00%
1991/8/20	170	164.84	164.74	164.84	163.21	-	1.00%
1991/8/21	171	166.49	166.49	166.49	164.84	-	1.00%
1991/8/22	172	168.16	167.81	168.16	166.49	-	1.00%
1991/8/23	173	169.81	169.81	169.81	168.16	-	0.98%
1991/8/26	174	171.51	171.51	171.51	169.81	-	1.00%
1991/8/27	175	173.19	173.06	173.19	171.51	-	0.98%
1991/8/28	176	174.92	174.82	174.92	173.19	-	1.00%
1991/8/29	177	176.66	176.53	176.66	174.92	-	0.99%
1991/8/30	178	178.43	178.2	178.43	176.66	-	1.00%
1991/9/2	179	180.22	180.08	180.22	178.43	-	1.00%
1991/9/3	180	181.97	181.71	181.97	180.22	-	0.97%
1991/9/4	181	183.69	183.66	183.69	181.97	-	0.95%
1991/9/5	182	185.51	185.48	185.51	183.69	-	0.99%
1991/9/6	183	187.36	187.09	187.36	185.51	-	1.00%
1991/9/9	184	189.24	189.1	189.24	187.36	-	1.00%
1991/9/10	185	188.33	190.98	190.98	188.19	-	-0.48%
1991/9/11	186	187.22	187.29	187.29	186.86	-	-0.59%
1991/9/12	187	186.22	186.22	187.4	186.07	-	-0.53%
1991/9/13	188	187.79	188	188.04	185.01	-	0.84%
1991/9/16	189	189.66	189.55	189.66	187.79	-	1.00%
1991/9/17	190	188.65	191.16	191.18	188.28	-	-0.53%
1991/9/18	191	187.63	187.26	188.59	187.18	-	-0.54%
1991/9/19	192	186.88	187.65	189.21	186.49	-	-0.40%
1991/9/20	193	185.92	185.77	187.21	185.66	-	-0.51%
1991/9/23	194	185	185	185.92	184.71	-	-0.49%
1991/9/24	195	184.08	183.96	185.04	183.69	-	-0.50%
1991/9/25	196	183.19	182.8	184.08	182.8	-	-0.48%
1991/9/26	197	182.33	182.21	183.19	181.93	-	-0.47%
1991/9/27	198	181.82	183.12	183.89	181.19	-	-0.28%
1991/9/30	199	180.92	180.28	181.95	180.27	-	-0.50%
1991/10/3	200	182.48	181.55	182.48	179.8	-	0.86%
1991/10/4	201	184.29	184.29	184.29	183.59	-	0.99%
1991/10/7	202	186	185.95	186	185.41	-	0.93%
1991/10/8	203	187.49	187.59	187.61	186	-	0.80%
1991/10/9	204	189.12	188.49	189.12	186.31	-	0.87%
1991/10/10	205	191.01	190.71	191.01	189.12	-	1.00%
1991/10/11	206	192.85	192.84	192.88	191.01	-	0.96%
1991/10/14	207	194.67	194.06	194.69	192.32	-	0.94%
1991/10/15	208	196.61	196.58	196.61	194.67	-	1.00%
1991/10/16	209	198.57	198.51	198.57	196.61	-	1.00%
1991/10/17	210	200.51	200.5	200.51	198.57	-	0.98%
1991/10/18	211	202.51	202.5	202.51	200.51	-	1.00%
1991/10/21	212	204.53	204.53	204.53	202.51	-	1.00%
1991/10/22	213	206.53	206.06	206.53	204.53	-	0.98%
1991/10/23	214	208.25	208.06	208.25	206.53	-	0.83%
1991/10/24	215	210.07	210.2	210.2	208.25	-	0.87%
1991/10/25	216	211.86	210.34	211.97	209.71	-	0.85%
1991/10/28	217	213.98	213.5	213.98	211.86	-	1.00%
1991/10/29	218	215.78	215.63	215.78	213.98	-	0.84%
1991/10/30	219	216.43	216.37	216.43	215.78	-	0.30%
1991/10/31	220	218.6	218.59	218.6	216.43	-	1.00%
1991/11/1	221	220.72	220.71	220.72	218.6	-	0.97%
1991/11/4	222	222.77	222.77	222.77	220.79	-	0.93%
1991/11/5	223	224.65	224.44	224.65	222.77	-	0.84%
1991/11/6	224	226.88	226.83	226.88	224.65	-	0.99%
1991/11/7	225	228.93	228.93	228.93	226.88	-	0.90%
1991/11/8	226	231.22	230.99	231.22	228.93	-	1.00%
1991/11/11	227	233.55	233.48	233.55	231.22	-	1.01%
1991/11/12	228	235.8	235.75	235.8	233.55	-	0.96%
1991/11/13	229	236.67	236.51	236.67	235.8	-	0.37%
1991/11/14	230	237.45	237.39	237.45	236.67	-	0.33%
1991/11/15	231	238.25	238.25	238.25	237.45	-	0.34%
1991/11/18	232	240.62	240.04	240.62	238.25	-	0.99%
1991/11/19	233	242.24	242.24	242.24	240.62	-	0.67%
1991/11/20	234	244.5	244.5	244.5	242.24	-	0.93%
1991/11/21	235	246.31	246.26	246.31	244.5	-	0.74%
1991/11/22	236	248.53	248.24	248.53	246.31	-	0.90%
1991/11/25	237	250.85	250.84	250.85	248.53	-	0.93%
1991/11/26	238	252.97	252.9	252.97	250.85	-	0.85%
1991/11/27	239	255.45	255.27	255.45	252.97	-	0.98%
1991/11/28	240	257.35	257.28	257.35	255.45	-	0.74%
1991/11/29	241	259.6	259.68	259.85	257.35	-	0.87%
1991/12/2	242	262.19	261.78	262.19	259.67	-	1.00%
1991/12/3	243	264.81	264.64	264.81	262.19	-	1.00%
1991/12/4	244	265.77	265.53	265.77	264.81	-	0.36%
1991/12/5	245	266.66	266.48	266.66	265.77	-	0.33%
1991/12/6	246	269.35	269.34	269.35	266.66	-	1.01%
1991/12/9	247	270.27	270.27	270.27	269.35	-	0.34%
1991/12/10	248	272.91	270.27	272.91	270.27	-	0.98%
1991/12/11	249	273.71	273.53	273.71	272.91	-	0.29%
1991/12/12	250	274.41	274.41	274.41	273.71	-	0.26%
1991/12/13	251	277	276.81	277	274.41	-	0.94%
1991/12/16	252	277.85	277.53	277.85	277	-	0.31%
1991/12/17	253	278.68	278.67	278.68	277.85	-	0.30%
1991/12/18	254	279.51	279.32	279.51	278.68	-	0.30%
1991/12/19	255	280.17	279.98	280.17	279.51	-	0.24%
1991/12/20	256	282.83	282.83	282.83	280.63	-	0.95%
1991/12/23	257	285.65	285.65	285.65	282.83	-	1.00%
1991/12/24	258	286.22	285.74	286.22	285.65	-	0.20%
1991/12/25	259	287.15	287.09	287.15	286.22	-	0.32%
1991/12/26	260	288.03	288.03	288.03	287.15	-	0.31%
1991/12/27	261	290.85	290.65	290.85	288.03	-	0.98%
1991/12/30	262	291.71	291.71	291.71	290.85	-	0.30%
1991/12/31	263	292.75	292.48	292.75	291.71	-	0.36%
1992/1/2	264	293.75	293.74	293.75	292.76	-	0.34%
1992/1/3	265	296.52	296.24	296.52	293.75	-	0.94%
1992/1/6	266	297.68	297.68	297.68	296.52	-	0.39%
1992/1/7	267	298.77	298.54	298.77	297.68	-	0.37%
1992/1/8	268	299.66	299.65	299.66	298.77	-	0.30%
1992/1/9	269	300.62	300.61	300.62	299.66	-	0.32%
1992/1/10	270	301.83	301.82	301.83	300.62	-	0.40%
1992/1/13	271	303.06	302.83	303.06	302	-	0.41%
1992/1/14	272	305.74	304.77	305.74	303.06	-	0.88%
1992/1/15	273	306.63	306.62	306.63	305.74	-	0.29%
1992/1/16	274	306.85	306.85	306.85	306.63	-	0.07%
1992/1/17	275	307.38	307.37	307.38	306.85	-	0.17%
1992/1/20	276	307.39	307.38	307.39	307.38	-	0.00%
1992/1/21	277	307.87	307.87	307.87	307.39	-	0.16%
1992/1/22	278	307.95	307.95	307.95	307.87	-	0.03%
1992/1/23	279	308.53	308.53	308.53	307.95	-	0.19%
1992/1/24	280	309.05	309.05	309.05	308.53	-	0.17%
1992/1/27	281	311.61	311.6	311.61	309.05	-	0.83%
1992/1/28	282	311.84	311.67	311.84	311.61	-	0.07%
1992/1/29	283	312.42	312.41	312.58	311.84	-	0.19%
1992/1/30	284	312.73	312.73	312.73	312.42	-	0.10%
1992/1/31	285	313.24	313.24	313.24	312.73	-	0.16%
1992/2/3	286	314.18	314.18	314.18	313.24	-	0.30%
1992/2/7	287	314.72	314.72	314.72	314.18	-	0.17%
1992/2/10	288	315.56	315.55	315.56	314.72	-	0.27%
1992/2/11	289	316.43	316.12	316.43	315.56	-	0.28%
1992/2/12	290	316.44	316.43	316.44	316.43	-	0.00%
1992/2/13	291	317.04	317.24	317.57	317.06	-	0.19%
1992/2/14	292	319.68	319.45	319.68	317.04	-	0.83%
1992/2/17	293	319.77	319.77	319.77	319.68	-	0.03%
1992/2/18	294	337.11	338.98	339.16	319.77	-	5.42%
1992/2/19	295	342.41	340.5	342.41	337.11	-	1.57%
1992/2/20	296	347.99	345.22	348.01	342.41	-	1.63%
1992/2/21	297	359.59	358.91	359.93	347.99	-	3.33%
1992/2/24	298	360.5	361.11	361.62	359.59	-	0.25%
1992/2/25	299	360.37	359.66	361.29	357.07	-	-0.04%
1992/2/26	300	360.1	359.85	360.76	359.27	-	-0.07%
1992/2/27	301	362.45	361	363.03	360.1	-	0.65%
1992/2/28	302	364.66	364.15	364.67	362.45	-	0.61%
1992/3/2	303	365.39	365.15	365.39	364.66	-	0.20%
1992/3/3	304	367	366.79	367.25	365.39	-	0.44%
1992/3/4	305	368.32	367.56	368.28	366.95	-	0.36%
1992/3/5	306	369.76	369.31	369.88	368.11	-	0.39%
1992/3/6	307	371.76	370.79	371.76	369.76	-	0.54%
1992/3/9	308	373.53	372.26	374.06	371.88	-	0.48%
1992/3/10	309	375.23	374.48	375.23	373.53	-	0.46%
1992/3/11	310	376.14	375.87	376.25	374.98	-	0.24%
1992/3/12	311	376.92	377.55	377.57	376.14	-	0.21%
1992/3/13	312	376.38	376.58	377.19	376.38	-	-0.14%
1992/3/16	313	377.05	377	377.42	376.38	-	0.18%
1992/3/17	314	377.49	377.5	377.84	377.03	-	0.12%
1992/3/18	315	377.66	377.94	378.32	377.49	-	0.05%
1992/3/19	316	377.31	377.26	377.96	376.21	-	-0.09%
1992/3/20	317	377.99	377.91	378.03	377.31	-	0.18%
1992/3/23	318	378.89	378.61	379.04	377.45	-	0.24%
1992/3/24	319	378.69	378.53	379.5	378.05	-	-0.05%
1992/3/25	320	378.12	378.33	379.02	378.12	-	-0.15%
1992/3/26	321	379.13	379.29	379.34	377.64	-	0.27%
1992/3/27	322	380.77	379.65	380.79	379.13	-	0.43%
1992/3/30	323	381.44	381.54	381.56	380.76	-	0.18%
1992/3/31	324	381.24	381.87	382.06	381.24	-	-0.05%
1992/4/1	325	381.01	381.55	381.85	381.01	-	-0.06%
1992/4/2	326	381.12	381.47	381.58	381.01	-	0.03%
1992/4/3	327	381.33	381.44	381.57	381.12	-	0.06%
1992/4/6	328	381.47	381.97	382.08	381.33	-	0.04%
1992/4/7	329	381.93	381.95	382.1	381.47	-	0.12%
1992/4/8	330	382.43	382.53	382.59	381.92	-	0.13%
1992/4/9	331	381.65	381.93	382.88	381.65	-	-0.20%
1992/4/10	332	382.03	381.52	382.04	381.2	-	0.10%
1992/4/13	333	391.11	387.27	392.28	382.03	-	2.38%
1992/4/14	334	400.61	393.1	400.61	391.1	-	2.43%
1992/4/15	335	406.72	400.35	406.72	398.23	-	1.53%
1992/4/16	336	410.55	404.07	410.61	403.52	-	0.94%
1992/4/17	337	414.42	408.56	414.42	406.19	-	0.94%
1992/4/20	338	413.85	417.19	420.99	413.64	-	-0.14%
1992/4/21	339	410.06	417.99	421.55	402.89	-	-0.92%
1992/4/22	340	399.88	400.12	410.06	399.87	-	-2.48%
1992/4/23	341	407.25	407.13	408.86	394.6	-	1.84%
1992/4/24	342	414.4	405.88	415.05	397.74	-	1.76%
1992/4/27	343	424.58	422.45	424.92	413.47	-	2.46%
1992/4/28	344	436.09	434.9	436.31	424.58	-	2.71%
1992/4/29	345	444.16	445.25	446.12	436.09	-	1.85%
1992/4/30	346	445.38	435.73	448.94	433.66	-	0.27%
1992/5/4	347	453.62	454.86	456.24	445.38	-	1.85%
1992/5/5	348	449.21	447.42	455.36	439.96	-	-0.97%
1992/5/6	349	449.96	449.78	454.08	446.39	-	0.17%
1992/5/7	350	454.65	452.86	457.05	449.55	-	1.04%
1992/5/8	351	468.11	461.05	468.42	454.65	-	2.96%
1992/5/11	352	491.5	483.29	490.19	468.11	-	5.00%
1992/5/12	353	506.53	502.8	506.68	491.5	-	3.06%
1992/5/13	354	514.04	505.27	517.86	499.4	-	1.48%
1992/5/14	355	523.36	514.48	523.5	511.91	-	1.81%
1992/5/15	356	544.35	529.39	544.56	523.36	-	4.01%
1992/5/18	357	571.82	560.09	571.85	544.35	-	5.05%
1992/5/19	358	598.11	590.41	598.11	571.82	-	4.60%
1992/5/20	359	616.99	617.28	623.88	598.11	-	3.16%
1992/5/21	360	1,266.49	1,260.32	1,334.98	604.01	-	105.27%
1992/5/22	361	1,339.99	1,306.37	1,349.71	1,262.44	-	5.80%
1992/5/25	362	1,421.57	1,411.98	1,428.79	1,339.99	-	6.09%
1992/5/26	363	1,301.35	1,332.39	1,429.01	1,291.00	-	-8.46%
1992/5/27	364	1,193.17	1,250.56	1,285.61	823.36	-	-8.31%
1992/5/28	365	1,160.17	1,123.04	1,184.18	1,114.94	-	-2.77%
1992/5/29	366	1,234.71	1,243.65	1,253.37	1,154.01	-	6.42%
1992/6/1	367	1,183.24	1,175.69	1,249.58	1,129.28	-	-4.17%
1992/6/2	368	1,141.02	1,155.88	1,184.28	1,138.58	-	-3.57%
1992/6/3	369	1,059.07	1,075.90	1,141.02	1,033.47	-	-7.18%
1992/6/4	370	1,104.46	1,087.49	1,118.93	1,050.45	-	4.29%
1992/6/5	371	1,105.76	1,125.01	1,143.07	1,099.91	-	0.12%
1992/6/8	372	1,093.46	1,092.07	1,121.41	1,085.19	-	-1.11%
1992/6/9	373	1,126.62	1,116.92	1,144.39	1,079.65	-	3.03%
1992/6/10	374	1,187.02	1,199.23	1,206.51	1,134.73	-	5.36%
1992/6/11	375	1,178.30	1,179.28	1,188.68	1,172.09	-	-0.73%
1992/6/12	376	1,171.71	1,164.12	1,178.30	1,153.97	-	-0.56%
1992/6/15	377	1,171.85	1,174.41	1,181.86	1,152.69	-	0.01%
1992/6/16	378	1,166.70	1,171.75	1,135.61	1,164.24	-	-0.44%
1992/6/17	379	1,169.57	1,171.29	1,186.59	1,166.26	-	0.25%
1992/6/18	380	1,168.43	1,167.16	1,172.86	1,158.32	-	-0.10%
1992/6/19	381	1,171.94	1,169.97	1,171.94	1,161.80	-	0.30%
1992/6/22	382	1,169.90	1,173.68	1,180.21	1,165.74	-	-0.17%
1992/6/23	383	1,158.17	1,162.83	1,172.46	1,154.62	-	-1.00%
1992/6/24	384	1,151.06	1,150.89	1,158.17	1,144.46	-	-0.61%
1992/6/25	385	1,160.23	1,153.48	1,160.23	1,148.02	-	0.80%
1992/6/26	386	1,164.67	1,164.29	1,207.82	1,160.23	-	0.38%
1992/6/29	387	1,169.51	1,168.89	1,173.49	1,156.68	-	0.42%
1992/6/30	388	1,191.19	1,186.62	1,193.16	1,169.51	-	1.85%
1992/7/1	389	1,194.18	1,199.54	1,215.13	1,182.05	-	0.25%
1992/7/2	390	1,187.48	1,187.30	1,198.66	1,179.86	-	-0.56%
1992/7/3	391	1,189.16	1,189.09	1,193.39	1,183.96	-	0.14%
1992/7/6	392	1,201.01	1,197.76	1,215.24	1,190.27	-	1.00%
1992/7/7	393	1,206.46	1,201.01	1,206.91	1,195.81	-	0.45%
1992/7/8	394	1,185.50	1,192.37	1,211.27	1,182.72	-	-1.74%
1992/7/9	395	1,178.53	1,172.44	1,187.18	1,168.78	-	-0.59%
1992/7/10	396	1,188.62	1,175.14	1,192.98	1,166.45	-	0.86%
1992/7/13	397	1,136.33	1,156.83	1,198.90	1,131.21	-	-4.40%
1992/7/14	398	1,114.05	1,124.65	1,139.96	1,110.19	-	-1.96%
1992/7/15	399	1,107.69	1,107.18	1,135.57	1,100.16	-	-0.57%
1992/7/16	400	1,124.64	1,114.13	1,214.83	1,108.23	-	1.53%
1992/7/17	401	1,125.56	1,121.49	1,134.32	1,116.14	-	0.08%
1992/7/20	402	1,098.82	1,100.60	1,126.96	1,094.81	-	-2.38%
1992/7/21	403	1,082.39	1,087.61	1,096.49	1,079.75	-	-1.50%
1992/7/22	404	1,035.66	1,059.22	1,081.81	1,034.91	-	-4.32%
1992/7/23	405	1,014.57	1,020.07	1,033.75	961.61	-	-2.04%
1992/7/24	406	1,142.02	1,165.89	1,178.90	1,014.08	-	12.56%
1992/7/27	407	1,149.33	1,169.42	1,178.81	1,108.05	-	0.64%
1992/7/28	408	1,105.95	1,126.88	1,148.63	1,102.02	-	-3.77%
1992/7/29	409	1,087.12	1,078.31	1,108.06	1,047.03	-	-1.70%
1992/7/30	410	1,057.40	1,067.45	1,087.36	1,043.79	-	-2.73%
1992/7/31	411	1,052.07	1,045.67	1,052.07	1,032.54	-	-0.50%
1992/8/3	412	1,031.55	1,034.70	1,060.36	1,026.83	-	-1.95%
1992/8/4	413	1,035.63	1,018.30	1,036.33	1,016.16	-	0.40%
1992/8/5	414	1,012.55	1,015.76	1,038.30	1,011.66	-	-2.23%
1992/8/6	415	1,002.17	988.38	1,010.76	983.22	-	-1.03%
1992/8/7	416	1,005.23	1,003.22	1,006.11	995.71	-	0.31%
1992/8/10	417	964.09	992.73	1,006.64	956.55	-	-4.09%
1992/8/11	418	863.41	926.81	961.61	797.6	-	-10.44%
1992/8/12	419	781.21	675	843.3	627.36	-	-9.52%
1992/8/13	420	850.94	797.17	890.06	745.62	-	8.93%
1992/8/14	421	858.38	857.1	900.51	818.12	-	0.87%
1992/8/17	422	939.46	898.66	940.76	858.38	-	9.45%
1992/8/18	423	933.44	954.89	999.69	921.98	-	-0.64%
1992/8/19	424	939.51	920.66	951.16	888.23	-	0.65%
1992/8/20	425	932.32	930.7	946.73	918.65	-	-0.77%
1992/8/21	426	916.25	916.99	938.37	912.89	-	-1.72%
1992/8/24	427	884.1	888.95	920.85	881.33	-	-3.51%
1992/8/25	428	849.57	868.1	887.49	848.05	-	-3.91%
1992/8/26	429	877.89	842.2	877.89	828.1	-	3.33%
1992/8/27	430	863.77	874.75	880.02	861.64	-	-1.61%
1992/8/28	431	848.2	851.6	866.98	825.01	-	-1.80%
1992/8/31	432	823.27	833.5	848.4	823.02	-	-2.94%
1992/9/1	433	824.96	826.96	832.84	807.37	-	0.21%
1992/9/2	434	787.67	803.83	826.68	783.96	-	-4.52%
1992/9/3	435	764.11	749.22	781.33	742.74	-	-2.99%
1992/9/4	436	753.58	759.54	776.18	749.46	-	-1.38%
1992/9/7	437	702.83	745.69	788.15	700.79	-	-6.73%
1992/9/8	438	640.12	653.36	702.83	595.42	-	-8.92%
1992/9/9	439	635.74	613.44	643.77	608.06	-	-0.68%
1992/9/10	440	692.78	643.21	695.18	622.01	-	8.97%
1992/9/11	441	776.29	773.22	789.18	719.39	-	12.05%
1992/9/14	442	734.98	762.82	793.36	714.93	-	-5.32%
1992/9/15	443	738.16	727.11	751.22	694.32	-	0.43%
1992/9/16	444	769.04	762.29	776.68	738.16	-	4.18%
1992/9/17	445	761.72	770.65	779.56	751.08	-	-0.95%
1992/9/18	446	754.4	715.89	761.72	715.89	-	-0.96%
1992/9/21	447	733.44	740.97	760.13	730.3	-	-2.78%
1992/9/22	448	722.7	730.71	736.9	716.23	-	-1.46%
1992/9/23	449	712.37	719.41	725.59	708.5	-	-1.43%
1992/9/24	450	730.57	720.51	735.49	709.63	-	2.55%
1992/9/25	451	729.79	730.28	735.75	723.56	-	-0.11%
1992/9/28	452	724.7	724.45	729.79	721.19	-	-0.70%
1992/9/29	453	710.63	719.99	728.42	707.82	-	-1.94%
1992/9/30	454	702.32	703.63	710.63	698.91	-	-1.17%
1992/10/5	455	679.62	676.47	702.32	668.9	-	-3.23%
1992/10/6	456	674.24	682.92	692.62	664.27	-	-0.79%
1992/10/7	457	665.26	676.56	676.84	664.43	-	-1.33%
1992/10/8	458	643.69	648.96	671.67	640.22	-	-3.24%
1992/10/9	459	660.29	664.44	668.73	643.68	-	2.58%
1992/10/12	460	690.57	687.45	713.77	661.99	-	4.59%
1992/10/13	461	673.99	694.1	701.3	669.56	-	-2.40%
1992/10/14	462	663.75	661.07	673.94	648.84	-	-1.52%
1992/10/15	463	663.53	654.33	667	650.92	-	-0.03%
1992/10/16	464	664.75	664	668.57	661.2	-	0.18%
1992/10/19	465	632.4	643.8	667.46	632.4	-	-4.87%
1992/10/20	466	616.29	634.43	663.65	604.5	-	-2.55%
1992/10/21	467	585.7	597.15	616.29	577.23	-	-4.96%
1992/10/22	468	539.8	557.03	584.91	535.79	-	-7.84%
1992/10/23	469	559.73	534.41	577.52	524.07	-	3.69%
1992/10/26	470	506.94	539.5	561.5	504.81	-	-9.43%
1992/10/27	471	450.28	465.75	506.28	448.28	-	-11.18%
1992/10/28	472	463.21	466.73	470.98	447.93	-	2.87%
1992/10/29	473	484.25	468.72	484.51	455.22	-	4.54%
1992/10/30	474	507.25	494.66	507.25	484.45	-	4.75%
1992/11/2	475	477.61	471.18	508.81	465.55	-	-5.84%
1992/11/3	476	479.81	481.34	487.07	465.6	-	0.46%
1992/11/4	477	469.9	474.82	481.6	465.09	-	-2.07%
1992/11/5	478	462.63	460.96	470.89	457.03	-	-1.55%
1992/11/6	479	457.05	460.54	468.59	455.73	-	-1.21%
1992/11/9	480	428.61	439.81	459.04	424.68	-	-6.22%
1992/11/10	481	400.53	404.49	428.34	391.17	-	-6.55%
1992/11/11	482	410.16	402.79	410.16	388.32	-	2.40%
1992/11/12	483	415.79	408.42	416.22	402.33	-	1.37%
1992/11/13	484	414.09	418.49	421.67	413.3	-	-0.41%
1992/11/16	485	399.32	402.02	415.64	397.63	-	-3.57%
1992/11/17	486	393.52	390.09	399.08	386.85	-	-1.45%
1992/11/18	487	407.61	400.01	407.61	389.59	-	3.58%
1992/11/19	488	398.95	409.61	412.23	395.16	-	-2.12%
1992/11/20	489	401.44	394.9	401.44	394.31	-	0.62%
1992/11/23	490	410.39	404.05	410.57	401.82	-	2.23%
1992/11/24	491	440.04	414.84	448.44	410.81	-	7.22%
1992/11/25	492	571.63	485.16	571.63	441.54	-	29.90%
1992/11/26	493	562.01	674.74	752.32	562.01	-	-1.68%
1992/11/27	494	637.67	593.68	682.4	490.54	-	13.46%
1992/11/30	495	724.6	682.08	727.13	637.67	-	13.63%
1992/12/1	496	716.74	718.99	749.89	713.85	-	-1.08%
1992/12/2	497	722.2	694.88	722.2	690.63	-	0.76%
1992/12/3	498	808.2	760.65	826.06	739.03	-	11.91%
1992/12/4	499	807.02	833.23	841.02	807.02	-	-0.15%
1992/12/7	500	793.25	765.87	803.12	757.34	-	-1.71%
1992/12/8	501	753.94	796.63	811.57	743.9	-	-4.96%
1992/12/9	502	676.45	737.94	752.89	661.66	-	-10.28%
1992/12/10	503	625.23	668.46	693.41	592.78	-	-7.57%
1992/12/11	504	722.28	639.72	735.62	628.91	-	15.52%
1992/12/14	505	705.07	704.23	748.19	668.07	-	-2.38%
1992/12/15	506	682.24	697.86	713.9	682.24	-	-3.24%
1992/12/16	507	685.82	686.02	690.25	663.17	-	0.52%
1992/12/17	508	707.82	693.41	707.82	685.65	-	3.21%
1992/12/18	509	698.13	706.46	721.26	690.45	-	-1.37%
1992/12/21	510	731.68	698.31	731.68	697.7	-	4.81%
1992/12/22	511	725.78	731.58	731.9	724.74	-	-0.81%
1992/12/23	512	732.05	729	736.27	721.44	-	0.86%
1992/12/24	513	758.59	731.55	758.59	731.31	-	3.63%
1992/12/25	514	764.28	776.3	781.36	761.89	-	0.75%
1992/12/28	515	757.31	764.79	772.29	756.89	-	-0.91%
1992/12/29	516	768.91	762.4	769.61	754.54	-	1.53%
1992/12/30	517	767.52	774.35	777.43	767.07	-	-0.18%
1992/12/31	518	780.39	773.89	784.03	765.41	-	1.68%
1993/1/4	519	814.04	802.14	816.64	777.16	-	4.31%
1993/1/5	520	858.72	851.02	859.19	817.21	-	5.49%
1993/1/6	521	847.44	872.22	883.42	843.16	-	-1.31%
1993/1/7	522	868.97	856.5	868.97	849.53	-	2.54%
1993/1/8	523	889.47	889.11	893.86	878.33	-	2.36%
1993/1/11	524	977.42	944.14	977.42	901.47	-	9.89%
1993/1/12	525	987.26	1,016.14	1,028.43	982.15	-	1.01%
1993/1/13	526	1,024.05	991.56	1,024.05	973.3	-	3.73%
1993/1/14	527	1,086.43	1,062.18	1,088.60	1,036.03	-	6.09%
1993/1/15	528	1,063.76	1,088.47	1,099.83	1,054.46	-	-2.09%
1993/1/18	529	1,055.32	1,065.39	1,078.03	1,052.80	-	-0.79%
1993/1/19	530	991.83	1,031.63	1,064.08	991.83	-	-6.02%
1993/1/20	531	1,043.31	1,016.72	1,050.11	984.74	-	5.19%
1993/1/21	532	1,074.26	1,073.62	1,077.82	1,046.18	-	2.97%
1993/1/22	533	1,100.31	1,095.61	1,109.59	1,073.64	-	2.42%
1993/1/27	534	1,162.44	1,149.72	1,162.44	1,113.57	-	5.65%
1993/1/28	535	1,150.37	1,166.78	1,186.21	1,146.90	-	-1.04%
1993/1/29	536	1,198.48	1,173.81	1,198.48	1,150.83	-	4.18%
1993/2/1	537	1,278.50	1,250.16	1,278.50	1,222.18	-	6.68%
1993/2/2	538	1,310.58	1,315.43	1,325.24	1,291.99	-	2.51%
1993/2/3	539	1,300.56	1,283.26	1,326.19	1,265.70	-	-0.76%
1993/2/4	540	1,371.58	1,297.56	1,371.58	1,297.46	-	5.46%
1993/2/5	541	1,332.96	1,373.95	1,404.64	1,325.85	-	-2.82%
1993/2/8	542	1,393.17	1,373.99	1,393.34	1,334.19	-	4.52%
1993/2/9	543	1,474.92	1,473.89	1,483.52	1,426.48	-	5.87%
1993/2/10	544	1,454.46	1,511.59	1,528.51	1,448.07	-	-1.39%
1993/2/11	545	1,397.38	1,473.25	1,497.01	1,364.67	-	-3.92%
1993/2/12	546	1,458.76	1,394.81	1,458.76	1,352.27	-	4.39%
1993/2/15	547	1,536.82	1,526.10	1,536.82	1,499.10	-	5.35%
1993/2/16	548	1,513.48	1,516.73	1,558.95	1,504.36	-	-1.52%
1993/2/17	549	1,504.00	1,522.13	1,533.58	1,502.88	-	-0.63%
1993/2/18	550	1,508.22	1,526.39	1,538.61	1,497.79	-	0.28%
1993/2/19	551	1,499.74	1,471.56	1,514.46	1,441.07	-	-0.56%
1993/2/22	552	1,456.29	1,487.84	1,527.13	1,453.31	-	-2.90%
1993/2/23	553	1,367.36	1,412.68	1,466.07	1,346.15	-	-6.11%
1993/2/24	554	1,264.96	1,289.28	1,346.48	1,196.47	-	-7.49%
1993/2/25	555	1,410.36	1,357.55	1,421.35	1,261.76	-	11.49%
1993/2/26	556	1,339.88	1,348.33	1,444.05	1,320.89	-	-5.00%
1993/3/1	557	1,199.73	1,328.22	1,339.10	1,199.73	-	-10.46%
1993/3/2	558	1,245.11	1,207.57	1,285.17	1,186.34	-	3.78%
1993/3/3	559	1,231.77	1,263.74	1,267.54	1,220.03	-	-1.07%
1993/3/4	560	1,159.13	1,231.92	1,244.65	1,131.29	-	-5.90%
1993/3/5	561	1,109.00	1,116.41	1,180.58	1,026.18	-	-4.32%
1993/3/8	562	1,209.65	1,133.52	1,325.49	1,133.46	-	9.08%
1993/3/9	563	1,137.79	1,160.13	1,209.66	1,129.81	-	-5.94%
1993/3/10	564	1,188.97	1,099.52	1,190.33	1,089.36	-	4.50%
1993/3/11	565	1,261.80	1,219.47	1,261.80	1,196.25	-	6.13%
1993/3/12	566	1,236.37	1,280.37	1,286.07	1,231.39	-	-2.02%
1993/3/15	567	1,171.00	1,226.48	1,247.63	1,177.75	-	-5.29%
1993/3/16	568	1,222.55	1,167.91	1,222.55	1,155.10	-	4.40%
1993/3/17	569	1,202.85	1,238.80	1,239.38	1,193.59	-	-1.61%
1993/3/18	570	1,184.48	1,203.20	1,206.59	1,171.43	-	-1.53%
1993/3/19	571	1,174.99	1,188.37	1,207.56	1,171.63	-	-0.80%
1993/3/22	572	1,036.92	1,148.29	1,179.05	1,036.92	-	-11.75%
1993/3/23	573	971.25	1,035.60	1,035.63	958.42	-	-6.33%
1993/3/24	574	956.97	965.58	996.68	956.97	-	-1.47%
1993/3/25	575	945.42	963.53	965.96	913.74	-	-1.21%
1993/3/26	576	1,039.76	969.24	1,039.76	945.93	-	9.98%
1993/3/29	577	970.4	990.92	1,010.54	961.72	-	-6.67%
1993/3/30	578	958.05	973.08	992.11	958.05	-	-1.27%
1993/3/31	579	925.91	953.29	957.94	918.4	-	-3.35%
1993/4/1	580	947.23	921.59	949.77	915.59	-	2.30%
1993/4/2	581	944.01	953.51	968.05	940.55	-	-0.34%
1993/4/5	582	947.87	945.58	947.9	924.49	-	0.41%
1993/4/6	583	1,059.62	949.81	1,064.87	949.05	-	11.79%
1993/4/7	584	1,099.62	1,108.64	1,182.99	1,076.45	-	3.77%
1993/4/8	585	1,238.00	1,099.62	1,237.07	1,099.62	-	12.58%
1993/4/9	586	1,243.02	1,322.07	1,340.91	1,236.46	-	0.41%
1993/4/12	587	1,203.54	1,254.62	1,276.41	1,195.57	-	-3.18%
1993/4/13	588	1,297.36	1,183.70	1,297.36	1,180.88	-	7.80%
1993/4/14	589	1,272.39	1,326.85	1,339.93	1,267.60	-	-1.92%
1993/4/15	590	1,278.84	1,265.30	1,298.34	1,255.94	-	0.51%
1993/4/16	591	1,214.75	1,282.79	1,287.08	1,211.83	-	-5.01%
1993/4/19	592	1,223.22	1,203.85	1,241.86	1,185.76	-	0.70%
1993/4/20	593	1,235.52	1,257.10	1,257.10	1,233.72	-	1.01%
1993/4/21	594	1,222.56	1,234.71	1,243.47	1,220.09	-	-1.05%
1993/4/22	595	1,267.35	1,227.10	1,267.35	1,220.27	-	3.66%
1993/4/23	596	1,260.25	1,288.51	1,295.76	1,255.87	-	-0.56%
1993/4/26	597	1,345.61	1,298.92	1,345.73	1,282.54	-	6.77%
1993/4/27	598	1,363.44	1,379.43	1,391.42	1,360.83	-	1.33%
1993/4/28	599	1,372.50	1,371.10	1,382.83	1,357.91	-	0.66%
1993/4/29	600	1,349.68	1,377.04	1,392.62	1,348.38	-	-1.66%
1993/4/30	601	1,358.78	1,341.54	1,363.11	1,336.59	-	0.67%
1993/5/3	602	1,352.24	1,379.71	1,380.50	1,349.74	-	-0.48%
1993/5/4	603	1,241.16	1,352.08	1,365.92	1,234.55	-	-8.21%
1993/5/5	604	1,246.82	1,232.65	1,273.13	1,204.06	-	0.46%
1993/5/6	605	1,162.92	1,250.39	1,250.39	1,151.49	-	-6.73%
1993/5/7	606	1,199.81	1,194.26	1,210.78	1,159.16	-	3.17%
1993/5/10	607	1,128.29	1,216.72	1,221.98	1,110.94	-	-5.96%
1993/5/11	608	1,136.74	1,124.85	1,138.49	1,107.66	-	0.75%
1993/5/12	609	1,140.05	1,138.62	1,160.42	1,134.75	-	0.29%
1993/5/13	610	1,177.28	1,140.21	1,177.28	1,140.21	-	3.27%
1993/5/14	611	1,167.47	1,180.46	1,201.44	1,161.19	-	-0.83%
1993/5/17	612	1,140.04	1,162.07	1,162.07	1,097.61	-	-2.35%
1993/5/18	613	1,130.26	1,140.04	1,148.34	1,128.75	-	-0.86%
1993/5/19	614	1,147.22	1,129.10	1,147.22	1,127.43	-	1.50%
1993/5/20	615	1,165.40	1,148.56	1,175.20	1,148.56	-	1.58%
1993/5/21	616	1,143.97	1,177.30	1,178.54	1,133.20	-	-1.84%
1993/5/24	617	1,026.13	1,143.15	1,143.15	1,026.13	-	-10.30%
1993/5/25	618	997.95	1,020.32	1,020.32	965.29	-	-2.75%
1993/5/26	619	995.45	1,003.89	1,008.55	992.94	-	-0.25%
1993/5/27	620	963.61	1,001.19	1,001.63	942.21	-	-3.20%
1993/5/28	621	972.77	962.21	980.96	959.25	-	0.95%
1993/5/31	622	935.48	975.05	980.03	930.64	-	-3.83%
1993/6/1	623	928.58	935.9	935.9	859.48	-	-0.74%
1993/6/2	624	1,081.20	958.61	1,081.20	904.32	-	16.44%
1993/6/3	625	1,018.29	1,102.08	1,177.91	961.32	-	-5.82%
1993/6/4	626	1,004.30	1,024.74	1,031.03	981.89	-	-1.37%
1993/6/7	627	1,064.98	1,006.26	1,068.84	982.03	-	6.04%
1993/6/8	628	1,074.58	1,094.11	1,101.69	1,054.31	-	0.90%
1993/6/9	629	1,065.19	1,071.33	1,081.18	1,053.32	-	-0.87%
1993/6/10	630	1,044.44	1,069.36	1,070.06	1,040.38	-	-1.95%
1993/6/11	631	1,047.00	1,043.94	1,052.56	1,024.20	-	0.25%
1993/6/14	632	1,000.43	1,046.07	1,046.07	990.16	-	-4.45%
1993/6/15	633	1,001.61	998.7	1,002.96	981.84	-	0.12%
1993/6/16	634	1,004.24	1,004.40	1,013.81	997.33	-	0.26%
1993/6/17	635	998	998.21	1,016.23	998	-	-0.62%
1993/6/18	636	1,005.98	994.2	1,007.25	989.21	-	0.80%
1993/6/21	637	977.61	1,003.98	1,003.98	967.74	-	-2.82%
1993/6/22	638	981.13	972.1	987.07	971.63	-	0.36%
1993/6/23	639	986.02	981.4	991.21	980.53	-	0.50%
1993/6/24	640	980.17	985.62	993.8	974.17	-	-0.59%
1993/6/25	641	1,006.64	979.93	1,041.22	979.93	-	2.70%
1993/6/28	642	1,002.42	1,006.63	1,010.52	983.97	-	-0.42%
1993/6/29	643	1,028.44	1,008.23	1,037.49	1,002.61	-	2.60%
1993/6/30	644	1,007.05	1,037.89	1,043.05	1,003.86	-	-2.08%
1993/7/1	645	997.53	1,000.80	1,009.89	980.05	-	-0.95%
1993/7/2	646	986.98	995.7	1,002.87	986.98	-	-1.06%
1993/7/5	647	952.31	976.67	980.92	946.87	-	-3.51%
1993/7/6	648	897.64	938.42	938.42	895.69	-	-5.74%
1993/7/7	649	903.79	897.22	909.93	869.65	-	0.69%
1993/7/8	650	896.16	904.46	909.11	895.62	-	-0.84%
1993/7/9	651	868.57	896.16	896.24	865.31	-	-3.08%
1993/7/12	652	845.52	855.5	855.5	828.55	-	-2.65%
1993/7/13	653	870.05	853.66	870.05	853.66	-	2.90%
1993/7/14	654	836.39	870.05	870.05	833.08	-	-3.87%
1993/7/15	655	838.7	833.89	847.3	830.61	-	0.28%
1993/7/16	656	846.87	841.62	849.66	839.28	-	0.97%
1993/7/19	657	836.98	848.1	848.1	836.7	-	-1.17%
1993/7/20	658	808.2	834.08	836.85	803.34	-	-3.44%
1993/7/21	659	811.7	809.66	820.24	808.37	-	0.43%
1993/7/22	660	815.53	812.1	815.53	804.1	-	0.47%
1993/7/23	661	813.54	816.08	818.55	811.47	-	-0.24%
1993/7/26	662	787.81	810.07	810.07	787.8	-	-3.16%
1993/7/27	663	791.62	786.19	798.85	777.73	-	0.48%
1993/7/28	664	798.33	792.88	818.06	791.23	-	0.85%
1993/7/29	665	806.67	801.16	810.63	801.16	-	1.04%
1993/7/30	666	881.07	810.09	901.12	810.09	-	9.22%
1993/8/2	667	843.27	894.9	913.15	842.35	-	-4.29%
1993/8/3	668	832.72	842.29	853.35	830.67	-	-1.25%
1993/8/4	669	850.54	833.4	855.86	823	-	2.14%
1993/8/5	670	849.3	853.71	863.94	842.72	-	-0.15%
1993/8/6	671	855.52	841.39	860.73	841.39	-	0.73%
1993/8/9	672	885.27	866.65	887.45	861.34	-	3.48%
1993/8/10	673	862.08	897.46	911.77	861.19	-	-2.62%
1993/8/11	674	883.02	862.4	883.02	861.78	-	2.43%
1993/8/12	675	917.04	896.74	917.96	893.51	-	3.85%
1993/8/13	676	947.26	929.42	947.78	922.4	-	3.30%
1993/8/16	677	1,023.87	969.9	1,023.87	967.35	-	8.09%
1993/8/17	678	974.11	1,042.42	1,042.47	973.48	-	-4.86%
1993/8/18	679	947.93	974.11	988.14	947.93	-	-2.69%
1993/8/19	680	968.51	944.58	980.43	944.47	-	2.17%
1993/8/20	681	946.54	973	977.39	937.99	-	-2.27%
1993/8/23	682	893.23	933.72	937.3	888.68	-	-5.63%
1993/8/24	683	894.44	878.09	902.3	873.13	-	0.14%
1993/8/25	684	911.4	904.74	921.21	904.74	-	1.90%
1993/8/26	685	903.91	913.27	914.15	896	-	-0.82%
1993/8/27	686	894.59	903.47	903.77	886.3	-	-1.03%
1993/8/30	687	899.27	901.09	911.18	884.51	-	0.52%
1993/8/31	688	895.68	895.76	909.72	893.99	-	-0.40%
1993/9/1	689	893.99	898.01	900.04	891.66	-	-0.19%
1993/9/2	690	901.39	894.27	901.39	893	-	0.83%
1993/9/3	691	922.7	907.89	926.11	905.71	-	2.36%
1993/9/6	692	947.53	940.46	947.53	933.74	-	2.69%
1993/9/7	693	909.04	947.12	947.12	908.29	-	-4.06%
1993/9/8	694	909.13	907.98	918.26	896.56	-	0.01%
1993/9/9	695	901.66	911.95	914.79	900.82	-	-0.82%
1993/9/10	696	903.56	887.83	908.91	887.65	-	0.21%
1993/9/13	697	879.24	895.62	895.62	873.55	-	-2.69%
1993/9/14	698	876.62	875.14	879.93	865.61	-	-0.30%
1993/9/15	699	880.78	876.38	903.24	876.25	-	0.47%
1993/9/16	700	875.08	885.02	885.79	874.35	-	-0.65%
1993/9/17	701	881.41	874.51	883.17	868.74	-	0.72%
1993/9/20	702	875	875.97	878.23	865.74	-	-0.73%
1993/9/21	703	890.23	875.13	896.68	875.13	-	1.74%
1993/9/22	704	881.24	891.05	892.32	881.04	-	-1.01%
1993/9/23	705	884.02	882.68	888.82	882.68	-	0.32%
1993/9/24	706	875.81	873.16	915.06	864.38	-	-0.93%
1993/9/27	707	880.98	876.61	884.3	876.39	-	0.59%
1993/9/28	708	898.15	886.11	898.15	883.92	-	1.95%
1993/9/29	709	886.12	904.76	909.84	885.46	-	-1.34%
1993/9/30	710	890.27	887.13	896.58	883.55	-	0.47%
1993/10/4	711	892.55	895.69	901.37	891.33	-	0.26%
1993/10/5	712	885.86	894.37	896	885.04	-	-0.75%
1993/10/6	713	885.04	886.33	891.13	879.42	-	-0.09%
1993/10/7	714	887.62	887	934.4	880.99	-	0.29%
1993/10/8	715	874.76	897.72	898.9	874.28	-	-1.45%
1993/10/11	716	868.38	873.94	879.61	866.89	-	-0.73%
1993/10/12	717	871.42	868.48	875.62	866.85	-	0.35%
1993/10/13	718	859.7	874.36	879.29	854.79	-	-1.34%
1993/10/14	719	855.04	858.33	859.48	848.53	-	-0.54%
1993/10/15	720	856.92	855.67	862.54	854.97	-	0.22%
1993/10/18	721	835.25	848.13	850.61	835.25	-	-2.53%
1993/10/19	722	839.6	839.2	846.39	836.77	-	0.52%
1993/10/20	723	843.85	843.58	846.78	837.97	-	0.51%
1993/10/21	724	832.25	846.25	846.43	831.87	-	-1.37%
1993/10/22	725	818.81	827.75	844.5	818.81	-	-1.61%
1993/10/25	726	784.97	792.78	797.48	774.54	-	-4.13%
1993/10/26	727	783.23	789.25	792.43	781.13	-	-0.22%
1993/10/27	728	778.33	787.79	789.41	776.41	-	-0.63%
1993/10/28	729	824.66	779.64	829.1	778.27	-	5.95%
1993/10/29	730	814.74	834.51	834.79	809.8	-	-1.20%
1993/11/1	731	816.71	801.86	823.25	801.86	-	0.24%
1993/11/2	732	812.67	821.85	824.49	810.81	-	-0.49%
1993/11/3	733	805.71	812.63	814.74	804.73	-	-0.86%
1993/11/4	734	804.26	804.66	806.66	793.32	-	-0.18%
1993/11/5	735	814.39	804.26	816.4	803.03	-	1.26%
1993/11/8	736	836.99	833.26	836.99	819.09	-	2.78%
1993/11/9	737	846.15	840.89	846.15	834.75	-	1.09%
1993/11/10	738	833.17	848.45	856.77	828.66	-	-1.53%
1993/11/11	739	848.27	836.55	851.44	836.55	-	1.81%
1993/11/12	740	865.97	858.2	868.91	858.2	-	2.09%
1993/11/15	741	890.46	875.8	893.42	875.8	-	2.83%
1993/11/16	742	880.33	890.92	891.43	876.61	-	-1.14%
1993/11/17	743	887.65	881.93	894.96	881.93	-	0.83%
1993/11/18	744	903.07	895.69	903.28	892.41	-	1.74%
1993/11/19	745	924.67	907.41	924.67	904.6	-	2.39%
1993/11/22	746	949.77	924.67	954.35	898.49	-	2.71%
1993/11/23	747	957.95	955.82	971.46	949.82	-	0.86%
1993/11/24	748	953.23	955.24	963.62	945.43	-	-0.49%
1993/11/25	749	986.69	959.9	992.89	959.9	-	3.51%
1993/11/26	750	965.39	986.69	1,011.76	963.46	-	-2.16%
1993/11/29	751	972.96	968.44	974.85	956.34	-	0.78%
1993/11/30	752	984.93	984.54	990.4	979.08	-	1.23%
1993/12/1	753	974.8	993.67	993.74	971.49	-	-1.03%
1993/12/2	754	972.8	974.35	980.94	964.43	-	-0.21%
1993/12/3	755	980.67	975.65	982.1	970.1	-	0.81%
1993/12/6	756	995.72	986.12	1,004.01	979.72	-	1.53%
1993/12/7	757	1,022.34	1,006.70	1,022.34	1,006.70	-	2.67%
1993/12/8	758	1,009.67	1,044.85	1,044.85	1,004.02	-	-1.24%
1993/12/9	759	984.9	1,016.78	1,016.78	969.95	-	-2.45%
1993/12/10	760	978.57	986.02	994.48	957.65	-	-0.64%
1993/12/13	761	950.77	982.38	982.38	947.83	-	-2.84%
1993/12/14	762	925.2	942.01	953.67	914.95	-	-2.69%
1993/12/15	763	940.61	926.05	940.61	903.82	-	1.67%
1993/12/16	764	908.08	941.43	948.36	908.08	-	-3.46%
1993/12/17	765	901.7	884.47	913.33	884.47	-	-0.70%
1993/12/20	766	783.79	823.77	836.04	750.46	-	-13.08%
1993/12/21	767	840.34	786.82	840.34	778.93	-	7.21%
1993/12/22	768	821.19	837.54	852.63	819.68	-	-2.28%
1993/12/23	769	833.77	820.54	839.41	820.54	-	1.53%
1993/12/24	770	834.39	841.66	845.07	828.81	-	0.07%
1993/12/27	771	839.9	841.49	845.98	837.83	-	0.66%
1993/12/28	772	839.57	851.38	854.65	836.17	-	-0.04%
1993/12/29	773	821.16	839.56	839.56	820.06	-	-2.19%
1993/12/30	774	826.23	819.14	835.21	816.36	-	0.62%
1993/12/31	775	833.8	829.16	834.86	825.46	-	0.92%
1994/1/3	776	833.9	833.9	833.9	833.9	-	0.01%
1994/1/4	777	832.69	832.69	832.69	832.69	-	-0.15%
1994/1/5	778	846.98	846.98	846.98	846.98	-	1.72%
1994/1/6	779	869.33	869.33	869.33	869.33	-	2.64%
1994/1/7	780	879.64	879.64	879.64	879.64	-	1.19%
1994/1/10	781	900.3	900.3	900.3	900.3	-	2.35%
1994/1/11	782	891.79	891.79	891.79	891.79	-	-0.95%
1994/1/12	783	888.04	888.04	888.04	888.04	-	-0.42%
1994/1/13	784	897.46	897.46	897.46	897.46	-	1.06%
1994/1/14	785	849.23	849.23	849.23	849.23	-	-5.37%
1994/1/17	786	859.28	859.28	859.28	859.28	-	1.18%
1994/1/18	787	835.06	835.06	835.06	835.06	-	-2.82%
1994/1/19	788	807.5	807.5	807.5	807.5	-	-3.30%
1994/1/20	789	802.61	802.61	802.61	802.61	-	-0.61%
1994/1/21	790	812.88	812.88	812.88	812.88	-	1.28%
1994/1/24	791	839.2	839.2	839.2	839.2	-	3.24%
1994/1/25	792	815.89	815.89	815.89	815.89	-	-2.78%
1994/1/26	793	812.41	812.41	812.41	812.41	-	-0.43%
1994/1/27	794	818.6	818.6	818.6	818.6	-	0.76%
1994/1/28	795	799.26	799.26	799.26	799.26	-	-2.36%
1994/1/31	796	770.25	770.25	770.25	770.25	-	-3.63%
1994/2/1	797	755.15	770.25	770.28	750.61	-	-1.96%
1994/2/2	798	772.2	753.1	772.2	753.1	-	2.26%
1994/2/3	799	780.17	775.2	792.52	775.2	-	1.03%
1994/2/4	800	797.88	784.05	797.88	782.34	-	2.27%
1994/2/14	801	779.91	813.95	818.57	779.09	-	-2.25%
1994/2/15	802	772.76	775.85	777.42	761.64	-	-0.92%
1994/2/16	803	776.1	775.14	779.25	773.13	-	0.43%
1994/2/17	804	768.59	773.67	773.99	763.81	-	-0.97%
1994/2/18	805	769.18	768.13	771.89	765.77	-	0.08%
1994/2/21	806	754.41	769.94	769.94	752.56	-	-1.92%
1994/2/22	807	768.21	751.85	773.07	749.77	-	1.83%
1994/2/23	808	759.73	758.52	769.95	757.21	-	-1.10%
1994/2/24	809	758.84	758.84	761.42	749.31	-	-0.12%
1994/2/25	810	787.45	787.42	787.67	765.45	-	3.77%
1994/2/28	811	770.98	785.82	795.2	770.98	-	-2.09%
1994/3/1	812	757.3	771.52	775.68	756.63	-	-1.77%
1994/3/2	813	742.06	755.53	760.44	740.63	-	-2.01%
1994/3/3	814	734.45	742.06	745.42	728.15	-	-1.03%
1994/3/4	815	726.3	729.14	735.39	696.95	-	-1.11%
1994/3/7	816	718.4	720.5	720.78	713.69	-	-1.09%
1994/3/8	817	711.27	721.65	728.75	705.65	-	-0.99%
1994/3/9	818	716.11	715.87	722.04	710	-	0.68%
1994/3/10	819	698.8	717.72	741.13	669.87	-	-2.42%
1994/3/11	820	717.36	700.32	717.95	694.32	-	2.66%
1994/3/14	821	788.43	774.77	788.43	774.77	-	9.91%
1994/3/15	822	772.76	800.76	800.76	772.76	-	-1.99%
1994/3/17	823	776.94	806.41	806.41	776.94	-	0.54%
1994/3/18	824	765.55	776.94	781.5	752.72	-	-1.47%
1994/3/21	825	731.62	755.86	757.55	731.05	-	-4.43%
1994/3/23	826	725.21	739.38	740.28	723.89	-	-0.88%
1994/3/24	827	724.28	725.21	735.5	719.9	-	-0.13%
1994/3/25	828	719.06	724.28	736.79	714.92	-	-0.72%
1994/3/28	829	702.23	719.06	719.06	696.57	-	-2.34%
1994/3/29	830	706.91	702.23	710.91	700.79	-	0.67%
1994/3/30	831	706.34	706.91	713.99	704.31	-	-0.08%
1994/3/31	832	704.46	706.34	713.24	701.32	-	-0.27%
1994/4/1	833	698.84	704.46	704.92	691.86	-	-0.80%
1994/4/4	834	694.38	698.84	700.11	692.71	-	-0.64%
1994/4/5	835	682.7	695.03	698.05	681.62	-	-1.68%
1994/4/6	836	679.74	682.75	683.38	675.57	-	-0.43%
1994/4/7	837	677.31	679.74	684.41	674.87	-	-0.36%
1994/4/8	838	678.86	677.31	680.48	675.42	-	0.23%
1994/4/11	839	659.05	678.86	678.86	657.45	-	-2.92%
1994/4/12	840	665.61	659.05	665.75	652.8	-	1.00%
1994/4/13	841	656.78	665.61	674.23	655.2	-	-1.33%
1994/4/14	842	636.08	651.82	654.57	634.58	-	-3.15%
1994/4/15	843	626.79	636.08	636.08	592.84	-	-1.46%
1994/4/18	844	604.15	612.37	615.13	597.81	-	-3.61%
1994/4/19	845	572.73	604.15	604.15	572.07	-	-5.20%
1994/4/20	846	540.24	572.73	572.73	537.01	-	-5.67%
1994/4/21	847	582.43	540.24	586.86	536.33	-	7.81%
1994/4/22	848	566.07	582.43	598.8	563.76	-	-2.81%
1994/4/25	849	560.8	565.91	572.23	555.96	-	-0.93%
1994/4/26	850	579.72	572.01	579.72	566.79	-	3.37%
1994/4/27	851	598.5	579.72	598.5	579.72	-	3.24%
1994/4/28	852	599.63	598.5	615.41	593.91	-	0.19%
1994/4/29	853	592.56	599.63	610.14	585.91	-	-1.18%
1994/5/3	854	605.77	591.39	605.78	589.2	-	2.23%
1994/5/4	855	619.68	605.77	620.76	605.77	-	2.30%
1994/5/5	856	590.92	619.68	619.68	585.3	-	-4.64%
1994/5/6	857	585.8	590.92	592.54	575.45	-	-0.87%
1994/5/9	858	581.7	585.21	588.19	577.07	-	-0.70%
1994/5/10	859	595.38	581.7	595.38	581.7	-	2.35%
1994/5/11	860	591.18	595.38	606.72	590.6	-	-0.71%
1994/5/12	861	582.16	591.18	593.69	580.45	-	-1.53%
1994/5/13	862	590.39	585.42	590.43	575.43	-	1.41%
1994/5/16	863	592.58	589.98	596.99	588.69	-	0.37%
1994/5/17	864	592.05	592.3	594.81	589.65	-	-0.09%
1994/5/18	865	583.32	592.02	592.02	581.92	-	-1.47%
1994/5/19	866	590.53	578.8	590.64	577.09	-	1.24%
1994/5/20	867	594.22	591.83	597.68	588.37	-	0.62%
1994/5/23	868	587.65	594.59	597.01	586.43	-	-1.11%
1994/5/24	869	590.45	587.17	590.46	586.68	-	0.48%
1994/5/25	870	586.76	591.75	592.45	585.59	-	-0.62%
1994/5/26	871	577.45	586.76	587.13	576.06	-	-1.59%
1994/5/27	872	573.36	577.45	577.45	566.52	-	-0.71%
1994/5/30	873	544.26	572.95	572.95	543.69	-	-5.08%
1994/5/31	874	556.26	545.81	556.27	541.66	-	2.20%
1994/6/1	875	545.05	556.26	556.9	544.45	-	-2.02%
1994/6/2	876	546.58	543.3	548.08	543.14	-	0.28%
1994/6/3	877	548.75	546.58	555.39	546.58	-	0.40%
1994/6/6	878	542.96	548.67	549.53	541.02	-	-1.06%
1994/6/7	879	529.76	538.7	538.91	528	-	-2.43%
1994/6/8	880	533.55	529.76	535.32	522.87	-	0.72%
1994/6/9	881	523	533.55	536.87	521.24	-	-1.98%
1994/6/10	882	514.54	523	523	512.19	-	-1.62%
1994/6/13	883	492.03	514.54	514.54	492.03	-	-4.37%
1994/6/14	884	490.75	492.03	497.21	487.37	-	-0.26%
1994/6/15	885	496.11	490.75	498.53	490.75	-	1.09%
1994/6/16	886	506.36	496.11	506.41	495.07	-	2.07%
1994/6/17	887	527.85	506.36	528.14	504.21	-	4.24%
1994/6/20	888	502.43	527.85	530.8	500.64	-	-4.82%
1994/6/21	889	498.1	498.56	501.23	494.8	-	-0.86%
1994/6/22	890	505.18	498.1	509.1	498.1	-	1.42%
1994/6/23	891	500.39	505.18	507.8	498.6	-	-0.95%
1994/6/24	892	492.33	500.39	500.49	490.88	-	-1.61%
1994/6/27	893	472.1	491.8	491.8	471.06	-	-4.11%
1994/6/28	894	469.95	472.1	472.93	468.81	-	-0.46%
1994/6/29	895	468.2	472.48	475.39	467.01	-	-0.37%
1994/6/30	896	469.29	466.34	470.73	458.78	-	0.23%
1994/7/1	897	458.37	469.27	469.37	457.58	-	-2.33%
1994/7/4	898	438.58	458.37	458.37	438.49	-	-4.32%
1994/7/5	899	443.61	437.64	443.87	436.22	-	1.15%
1994/7/6	900	431.71	443.61	445.05	430.83	-	-2.68%
1994/7/7	901	425.98	428.29	430.57	423.03	-	-1.33%
1994/7/8	902	437.76	426.24	437.82	425.91	-	2.77%
1994/7/11	903	428.15	437.76	437.76	427.09	-	-2.20%
1994/7/12	904	429.21	428.15	431.15	427.4	-	0.25%
1994/7/13	905	437.62	429.21	437.66	429.21	-	1.96%
1994/7/14	906	431.8	437.62	440.55	431.39	-	-1.33%
1994/7/15	907	413.93	431.02	431.04	413.03	-	-4.14%
1994/7/18	908	398.96	413.93	413.93	397.46	-	-3.62%
1994/7/19	909	400.48	398.96	403.44	393.07	-	0.38%
1994/7/20	910	393.87	400.48	402.49	393.24	-	-1.65%
1994/7/21	911	380.9	390.94	390.98	380.73	-	-3.29%
1994/7/22	912	363.73	380.9	380.9	362.78	-	-4.51%
1994/7/25	913	375.38	355.58	375.39	354.83	-	3.20%
1994/7/26	914	388.75	376.76	388.75	372.26	-	3.56%
1994/7/27	915	371.19	388.75	391.83	369.63	-	-4.52%
1994/7/28	916	339.81	371.19	371.19	339.41	-	-8.45%
1994/7/29	917	333.92	335.63	338.81	325.92	-	-1.73%
1994/8/1	918	445.64	394.87	448	378.24	-	33.46%
1994/8/2	919	432.61	451.17	494.17	431.86	-	-2.92%
1994/8/3	920	522.98	432.55	523.03	432.55	-	20.89%
1994/8/4	921	562.77	558.49	592.83	534.94	-	7.61%
1994/8/5	922	683.04	579.48	683.04	579.47	-	21.37%
1994/8/8	923	711.8	720.48	753.07	671.44	-	4.21%
1994/8/9	924	621.5	705.44	705.44	608.69	-	-12.69%
1994/8/10	925	739.56	635.27	739.67	597.56	-	19.00%
1994/8/11	926	689.31	754.3	768.53	684.28	-	-6.79%
1994/8/12	927	689.66	676.07	731.04	676.01	-	0.05%
1994/8/15	928	665.88	689.66	690.75	654.91	-	-3.45%
1994/8/16	929	693.02	664.45	713.91	664.45	-	4.08%
1994/8/17	930	725.04	693.06	725.07	693.03	-	4.62%
1994/8/18	931	748.56	734.84	772.46	726.32	-	3.24%
1994/8/19	932	713.85	748.56	760.02	707.45	-	-4.64%
1994/8/22	933	681.8	681.32	697.34	669.47	-	-4.49%
1994/8/23	934	714.61	692.6	714.66	673.44	-	4.81%
1994/8/24	935	705.71	718.61	726.92	704.81	-	-1.25%
1994/8/25	936	722.23	704.47	724.16	704.47	-	2.34%
1994/8/26	937	707.41	728.95	733.76	706.43	-	-2.05%
1994/8/29	938	710.68	712.93	716.09	706.88	-	0.46%
1994/8/30	939	756.2	719.92	762.54	718.73	-	6.41%
1994/8/31	940	785.33	771.24	787.09	761.42	-	3.85%
1994/9/1	941	790.19	785.33	812.98	756.6	-	0.62%
1994/9/2	942	830.18	796.7	830.19	796.69	-	5.06%
1994/9/5	943	940.62	830.18	940.62	830.18	-	13.30%
1994/9/6	944	1,004.92	940.62	1,007.34	936.97	-	6.84%
1994/9/7	945	931.57	999.43	1,016.55	922.29	-	-7.30%
1994/9/8	946	972.84	931.57	997.9	931.57	-	4.43%
1994/9/9	947	962.53	972.84	997.51	950.83	-	-1.06%
1994/9/12	948	1,019.97	962.53	1,023.24	962.53	-	5.97%
1994/9/13	949	1,033.47	1,035.84	1,052.25	1,025.62	-	1.32%
1994/9/14	950	974.86	1,040.95	1,041.25	971.05	-	-5.67%
1994/9/15	951	972.54	986.32	990.74	930.95	-	-0.24%
1994/9/16	952	978.99	983.19	992.38	954.09	-	0.66%
1994/9/19	953	927.62	944.26	969.72	926.26	-	-5.25%
1994/9/20	954	914.39	922.79	933.07	897.91	-	-1.43%
1994/9/21	955	969.02	928.76	969.04	928.76	-	5.97%
1994/9/22	956	918.44	974.22	974.22	915.46	-	-5.22%
1994/9/23	957	867.65	908.75	912.84	866.37	-	-5.53%
1994/9/26	958	880.69	856.17	884.06	844.27	-	1.50%
1994/9/27	959	870.15	880.69	886.6	865.47	-	-1.20%
1994/9/28	960	912.38	881.02	913.38	881.01	-	4.85%
1994/9/29	961	839.37	921.82	922.01	823.36	-	-8.00%
1994/9/30	962	791.15	811.15	833.96	789.48	-	-5.74%
1994/10/5	963	706.42	791.11	791.11	682.17	-	-10.71%
1994/10/6	964	660.5	731.64	735.02	660.45	-	-6.50%
1994/10/7	965	738.03	638.32	759.67	547.26	-	11.74%
1994/10/10	966	698.93	678.01	727.51	667.73	-	-5.30%
1994/10/11	967	705.07	711.8	721.42	700.14	-	0.88%
1994/10/12	968	711.01	712.39	725.48	706.5	-	0.84%
1994/10/13	969	635.38	708.7	708.7	634.68	-	-10.64%
1994/10/14	970	663.75	608.06	666.81	593.52	-	4.47%
1994/10/17	971	616.34	663.75	663.75	615.84	-	-7.14%
1994/10/18	972	624.52	625.5	629.61	619.14	-	1.33%
1994/10/19	973	652.89	631.34	653.77	631.34	-	4.54%
1994/10/20	974	718.99	674.89	719	674.89	-	10.12%
1994/10/21	975	712.71	730.97	746.56	706.28	-	-0.87%
1994/10/24	976	785.85	741.05	785.9	735.04	-	10.26%
1994/10/25	977	744.49	785.85	794.58	738.36	-	-5.26%
1994/10/26	978	686.31	727.95	730.69	683.56	-	-7.81%
1994/10/27	979	703.67	682.02	703.72	678.39	-	2.53%
1994/10/28	980	677.4	691.51	702.61	676.2	-	-3.73%
1994/10/31	981	654.98	648.24	664.93	643.63	-	-3.31%
1994/11/1	982	673.79	664.56	675.63	657.46	-	2.87%
1994/11/2	983	667.87	667.14	672.12	663.82	-	-0.88%
1994/11/3	984	717.36	675.32	722.39	675.32	-	7.41%
1994/11/4	985	666.78	718.99	718.99	664.95	-	-7.05%
1994/11/7	986	674.68	649.59	678.46	648.68	-	1.18%
1994/11/8	987	709.69	707.27	735.23	698.14	-	5.19%
1994/11/9	988	723.91	691.98	724.73	691.26	-	2.00%
1994/11/10	989	711.68	739.58	741.86	710.3	-	-1.69%
1994/11/11	990	731.16	719.69	731.17	708.07	-	2.74%
1994/11/14	991	733.4	735.19	739.46	725.84	-	0.31%
1994/11/15	992	705.43	717.36	724.3	705.4	-	-3.81%
1994/11/16	993	706.63	704.93	712.33	694.22	-	0.17%
1994/11/17	994	697.17	707.15	709.75	696.92	-	-1.34%
1994/11/18	995	698.81	697.17	698.85	685.69	-	0.24%
1994/11/21	996	699.1	695.75	703.59	694	-	0.04%
1994/11/22	997	692.39	702.04	705.2	690.51	-	-0.96%
1994/11/23	998	679.61	692.39	692.39	676.49	-	-1.85%
1994/11/24	999	678.02	674.83	683.96	674.8	-	-0.23%
1994/11/25	1000	685.33	690.04	694.97	684.09	60.33M	1.08%
1994/11/28	1001	681.49	683.83	683.83	677.97	23.03M	-0.56%
1994/11/29	1002	687.55	671.7	687.57	671.04	31.59M	0.89%
1994/11/30	1003	683.59	687.03	689.96	682.81	35.10M	-0.58%
1994/12/1	1004	682.3	683.38	684.72	679.99	20.85M	-0.19%
1994/12/2	1005	677.91	685.24	685.33	677.58	65.04M	-0.64%
1994/12/5	1006	663.13	677.82	677.82	662.78	27.54M	-2.18%
1994/12/6	1007	653.98	657	658.22	648.75	31.00M	-1.38%
1994/12/7	1008	652.85	653.98	658.51	651.39	18.24M	-0.17%
1994/12/8	1009	643.86	652.85	654.63	643.28	18.95M	-1.38%
1994/12/9	1010	640.67	639.75	647.48	636.02	27.64M	-0.50%
1994/12/12	1011	620.47	640.52	640.52	620.46	22.91M	-3.15%
1994/12/13	1012	636.66	632.69	639.88	621.8	33.33M	2.61%
1994/12/14	1013	625.21	633.04	633.04	624.43	21.80M	-1.80%
1994/12/15	1014	666.68	626.44	669.28	626.44	82.44M	6.63%
1994/12/16	1015	680.23	661.37	693.59	658.2	190.01M	2.03%
1994/12/19	1016	653.37	684.62	685.3	653.3	87.22M	-3.95%
1994/12/20	1017	667.94	660.25	674.64	654.88	127.25M	2.23%
1994/12/21	1018	672.47	667.94	691.65	665.79	262.56M	0.68%
1994/12/22	1019	673.48	672.47	676.02	658.19	172.55M	0.15%
1994/12/23	1020	677.84	673.95	695.22	673.95	326.80M	0.65%
1994/12/26	1021	675.88	684.81	688.52	674.97	150.80M	-0.29%
1994/12/27	1022	660.88	675.88	681.1	660.15	146.91M	-2.22%
1994/12/28	1023	649.59	660.88	662.94	648.3	81.19M	-1.71%
1994/12/29	1024	645.06	649.59	658.25	642.29	78.13M	-0.70%
1994/12/30	1025	647.87	648.05	651.3	643.09	54.34M	0.44%
1995/1/3	1026	639.88	637.73	647.54	630.52	18.07M	-1.23%
1995/1/4	1027	653.81	641.89	655.49	639.62	30.69M	2.18%
1995/1/5	1028	646.89	653.81	657.45	645.82	30.15M	-1.06%
1995/1/6	1029	640.76	642.74	643.83	636.34	35.38M	-0.95%
1995/1/9	1030	626	637.52	637.52	625.03	39.85M	-2.30%
1995/1/10	1031	610.3	626	626	607.06	45.05M	-2.51%
1995/1/11	1032	613.13	610.3	615.23	606.92	24.50M	0.46%
1995/1/12	1033	602.12	612.8	615.44	601.2	24.24M	-1.80%
1995/1/13	1034	597.84	597.32	601.07	593.87	29.22M	-0.71%
1995/1/16	1035	588.85	591.06	591.33	584.88	26.30M	-1.50%
1995/1/17	1036	587.94	593.05	594.9	586.6	20.35M	-0.15%
1995/1/18	1037	593.64	587.94	593.65	587.08	17.70M	0.97%
1995/1/19	1038	571.72	592.24	593.05	571.43	23.82M	-3.69%
1995/1/20	1039	571.24	566.8	578.52	559.68	27.00M	-0.08%
1995/1/23	1040	553.46	571.24	571.24	553.14	19.91M	-3.11%
1995/1/24	1041	547.57	552.77	559.31	547.39	24.85M	-1.06%
1995/1/25	1042	555.77	550.27	558.44	550.27	24.13M	1.50%
1995/1/26	1043	553.11	553.89	555.24	551.66	18.28M	-0.48%
1995/1/27	1044	562.59	552.96	564.52	552.95	23.12M	1.71%
1995/2/6	1045	533.72	559.78	559.78	532.93	17.00M	-5.13%
1995/2/7	1046	532.49	532.11	536.62	524.43	13.05M	-0.23%
1995/2/8	1047	533.75	533.09	537.55	531.21	11.40M	0.24%
1995/2/9	1048	553.36	536.06	553.38	536.06	25.05M	3.67%
1995/2/10	1049	541.37	548.77	558.9	540.64	32.88M	-2.17%
1995/2/13	1050	548.84	541.37	550.21	537.11	19.70M	1.38%
1995/2/14	1051	548.11	549.76	552.35	542.18	15.06M	-0.13%
1995/2/15	1052	542.84	547.83	548.53	542.51	11.40M	-0.96%
1995/2/16	1053	538.37	542.26	542.83	537.21	13.64M	-0.82%
1995/2/17	1054	533.76	537.87	537.99	532.67	38.57M	-0.86%
1995/2/20	1055	534.96	533.76	540.85	533.76	12.63M	0.22%
1995/2/21	1056	541.14	536.08	541.14	535.99	11.71M	1.16%
1995/2/22	1057	594.63	541.21	594.64	541.21	96.52M	9.88%
1995/2/23	1058	589.13	584.5	608.25	573.41	133.66M	-0.92%
1995/2/24	1059	558.43	591.91	594.66	555.41	87.92M	-5.21%
1995/2/27	1060	561.27	584.02	590.88	559.08	74.00M	0.51%
1995/2/28	1061	549.26	558.42	558.42	544.06	33.98M	-2.14%
1995/3/1	1062	556.96	548.91	559.48	545.74	29.81M	1.40%
1995/3/2	1063	560.85	557.5	564.64	553.58	36.50M	0.70%
1995/3/3	1064	577.22	562.3	580.27	562.3	88.18M	2.92%
1995/3/6	1065	616.3	577.22	616.47	577.22	158.26M	6.77%
1995/3/7	1066	632.96	614.74	635.01	597.45	251.38M	2.70%
1995/3/8	1067	620.81	632.96	638.98	616.85	215.34M	-1.92%
1995/3/9	1068	605.59	620.81	624.2	604.93	162.39M	-2.45%
1995/3/10	1069	586.29	605.59	605.59	583.74	92.83M	-3.19%
1995/3/13	1070	586.23	596.65	596.99	583.39	55.92M	-0.01%
1995/3/14	1071	588.24	586.23	599.8	586.21	71.95M	0.34%
1995/3/15	1072	572.6	588.24	591.48	568.64	66.87M	-2.66%
1995/3/16	1073	579.88	570.51	579.94	569.18	49.51M	1.27%
1995/3/17	1074	593.52	579.62	593.83	577.96	79.82M	2.35%
1995/3/20	1075	585.45	593.52	604.95	585.35	89.51M	-1.36%
1995/3/21	1076	591.95	581.79	593.08	581.43	40.67M	1.11%
1995/3/22	1077	613.7	591.95	613.7	591.95	102.63M	3.67%
1995/3/23	1078	611.13	617.55	620.22	609.24	137.59M	-0.42%
1995/3/24	1079	611.77	609.9	613.59	600.54	73.58M	0.10%
1995/3/27	1080	629.36	619.35	631.65	619.35	149.41M	2.88%
1995/3/28	1081	626.54	625.57	631.81	624.45	102.58M	-0.45%
1995/3/29	1082	637.14	624.85	637.16	615.45	85.17M	1.69%
1995/3/30	1083	630.93	641.36	644.71	630.28	164.87M	-0.97%
1995/3/31	1084	646.91	629.93	647.77	627.27	120.08M	2.53%
1995/4/3	1085	656.65	650.98	660.53	647.45	1.29B	1.51%
1995/4/4	1086	660.16	652.43	660.73	650.88	132.76M	0.53%
1995/4/5	1087	649.7	658.45	664.9	649.65	139.26M	-1.58%
1995/4/6	1088	659.06	645.14	659.06	641.84	121.62M	1.44%
1995/4/7	1089	673.72	663.45	677.52	662.78	220.05M	2.22%
1995/4/10	1090	667.39	673.7	680.73	665.39	264.62M	-0.94%
1995/4/11	1091	641.08	661.01	664.81	640.58	354.15M	-3.94%
1995/4/12	1092	644.74	633.81	649.21	632.72	161.98M	0.57%
1995/4/13	1093	632.76	647.21	650.98	632.76	143.62M	-1.86%
1995/4/14	1094	640.04	630.72	640.52	627.02	102.21M	1.15%
1995/4/17	1095	631.26	640.11	642.79	628.66	51.85M	-1.37%
1995/4/18	1096	625.52	631.26	634.08	625.16	57.64M	-0.91%
1995/4/19	1097	631.5	626.36	631.59	626.36	70.81M	0.96%
1995/4/20	1098	645.2	631.5	645.24	631.5	109.24M	2.17%
1995/4/21	1099	635.99	646.9	649.17	635.71	134.06M	-1.43%
1995/4/24	1100	619.73	637.82	637.82	618.12	97.71M	-2.56%
1995/4/25	1101	619.84	617.01	621.53	615.39	42.93M	0.02%
1995/4/26	1102	601.83	621.12	622.89	601.78	94.14M	-2.91%
1995/4/27	1103	573.3	601.81	601.81	548.75	123.66M	-4.74%
1995/4/28	1104	579.93	577.43	582.04	572.4	58.22M	1.16%
1995/5/2	1105	579.05	577.95	580.28	575.02	79.25M	-0.15%
1995/5/3	1106	580.38	579.05	586.23	579.05	48.25M	0.23%
1995/5/4	1107	571.2	578.08	578.08	568.13	48.05M	-1.58%
1995/5/5	1108	574.17	569.52	577.46	569.52	41.88M	0.52%
1995/5/8	1109	571.51	573.12	574.99	568.7	30.02M	-0.46%
1995/5/9	1110	578.5	572.1	579.55	572.1	24.33M	1.22%
1995/5/10	1111	565.14	577.75	580.7	564.86	33.19M	-2.31%
1995/5/11	1112	568.06	572.06	572.12	566.42	19.22M	0.52%
1995/5/12	1113	584.84	567.89	593.26	567.89	106.45M	2.95%
1995/5/15	1114	582.04	583.97	583.97	578.64	30.41M	-0.48%
1995/5/16	1115	578.85	581.77	584.41	578.19	22.33M	-0.55%
1995/5/17	1116	582.88	578.84	582.96	577.15	15.12M	0.70%
1995/5/18	1117	763.51	741.81	770.82	682.01	1.01B	30.99%
1995/5/19	1118	855.81	768.82	855.81	761.38	980.02M	12.09%
1995/5/22	1119	897.42	919.75	926.41	870.79	1.21B	4.86%
1995/5/23	1120	750.3	791.74	833.69	749.83	840.92M	-16.39%
1995/5/24	1121	741.93	761.16	769.52	720.95	338.16M	-1.12%
1995/5/25	1122	696.84	742.57	748.17	696.84	252.52M	-6.08%
1995/5/26	1123	727.62	696.84	782.39	672.35	390.13M	4.42%
1995/5/29	1124	710.59	717.38	718.49	698.76	114.12M	-2.34%
1995/5/30	1125	711	712.26	725.71	704.52	126.92M	0.06%
1995/5/31	1126	700.51	710.75	710.75	690.7	81.57M	-1.48%
1995/6/1	1127	708.67	703.72	708.67	702.08	90.70M	1.16%
1995/6/2	1128	716.82	708.57	722.28	708.57	113.21M	1.15%
1995/6/5	1129	691.64	716.69	718.28	691.49	118.70M	-3.51%
1995/6/6	1130	689.13	678.37	690.66	675.79	68.30M	-0.36%
1995/6/7	1131	716.45	688.59	716.54	686.9	80.33M	3.96%
1995/6/8	1132	695.93	716.45	722.2	693.49	214.32M	-2.86%
1995/6/9	1133	702.62	695.93	709.06	695.65	133.75M	0.96%
1995/6/12	1134	698.72	696.65	701.89	690.43	194.42M	-0.56%
1995/6/13	1135	698.94	698.72	703.04	696.83	118.84M	0.03%
1995/6/14	1136	689.22	698.94	701.73	684.88	110.36M	-1.39%
1995/6/15	1137	646.85	685.45	685.45	640.55	231.71M	-6.15%
1995/6/16	1138	646.54	646.85	655.01	636.24	98.29M	-0.05%
1995/6/19	1139	638.96	637.57	641.65	634.91	71.41M	-1.17%
1995/6/20	1140	640.65	638.96	647.32	638.96	77.95M	0.26%
1995/6/21	1141	651.81	640.24	651.81	640.24	85.90M	1.74%
1995/6/22	1142	644.47	651.73	653.92	642.58	106.36M	-1.13%
1995/6/23	1143	650.14	643.41	650.83	643.41	85.59M	0.88%
1995/6/26	1144	653.4	650.91	654.71	647.8	82.06M	0.50%
1995/6/27	1145	649.93	652.95	659.72	648.88	138.61M	-0.53%
1995/6/28	1146	647.64	649.28	649.41	643.59	79.21M	-0.35%
1995/6/29	1147	643.92	647.64	650.28	641.57	79.95M	-0.57%
1995/6/30	1148	630.58	641.6	641.6	625.95	191.77M	-2.07%
1995/7/3	1149	613.18	623.13	623.13	613.02	126.03M	-2.76%
1995/7/4	1150	620.62	612.24	620.64	610.74	90.84M	1.21%
1995/7/5	1151	636.02	624.02	637.35	623.99	115.74M	2.48%
1995/7/6	1152	637.76	636.02	650.58	631.33	204.09M	0.27%
1995/7/7	1153	666.78	636.02	666.78	636.02	306.61M	4.55%
1995/7/10	1154	666.24	669.07	670.52	659.89	340.95M	-0.08%
1995/7/11	1155	649.19	668.75	669.86	648.82	224.60M	-2.56%
1995/7/12	1156	648.91	649.19	652.82	645.85	113.43M	-0.04%
1995/7/13	1157	656.31	648.91	656.31	648.91	158.82M	1.14%
1995/7/14	1158	652.8	656.31	662.39	652.45	176.64M	-0.53%
1995/7/17	1159	695.45	651.95	700.61	651.67	461.88M	6.53%
1995/7/18	1160	715.47	693.96	715.47	686.06	669.30M	2.88%
1995/7/19	1161	690.98	715.4	723.37	689.12	669.83M	-3.42%
1995/7/20	1162	690.3	686.56	696.87	681.38	276.32M	-0.10%
1995/7/21	1163	693.56	690.3	699.03	686.74	287.60M	0.47%
1995/7/24	1164	709.92	699.84	716.07	699.84	858.24M	2.36%
1995/7/25	1165	703.58	709.72	712.08	699.46	467.74M	-0.89%
1995/7/26	1166	691.11	703.29	712.69	690.79	370.54M	-1.77%
1995/7/27	1167	697.72	686.9	697.72	686.9	224.70M	0.96%
1995/7/28	1168	695.42	699.85	702.61	692.81	323.09M	-0.33%
1995/7/31	1169	695.55	699.6	701.91	692.68	232.41M	0.02%
1995/8/1	1170	715.4	697.22	717.85	688.65	319.42M	2.85%
1995/8/2	1171	699.99	721.14	733	699.96	454.48M	-2.15%
1995/8/3	1172	703.44	699.4	706.53	698.72	181.71M	0.49%
1995/8/4	1173	709.8	703.44	712.34	703.44	257.03M	0.90%
1995/8/7	1174	718.08	708.74	718.08	708.74	268.90M	1.17%
1995/8/8	1175	712.53	724.79	728.07	709.34	356.62M	-0.77%
1995/8/9	1176	717.4	711.79	716.2	705.07	362.32M	0.68%
1995/8/10	1177	735.14	718.75	741.35	714.87	855.84M	2.47%
1995/8/11	1178	744.99	736.63	749.07	734.63	905.94M	1.34%
1995/8/14	1179	776.13	759.12	788.28	753.2	183.52M	4.18%
1995/8/15	1180	751.48	773.73	773.73	749.67	727.86M	-3.18%
1995/8/16	1181	767.66	757.8	767.87	756.42	780.02M	2.15%
1995/8/17	1182	769.45	777.02	782.73	763.2	696.71M	0.23%
1995/8/18	1183	757.43	772.57	772.86	753.52	495.35M	-1.56%
1995/8/21	1184	739.06	748.87	755.35	735.08	411.31M	-2.43%
1995/8/22	1185	739.85	738.94	742.7	734.58	243.09M	0.11%
1995/8/23	1186	729.89	741.72	744.39	725.04	251.58M	-1.35%
1995/8/24	1187	733.85	728.76	735.16	718.13	259.63M	0.54%
1995/8/25	1188	727.58	733.18	734.19	724.23	220.73M	-0.85%
1995/8/28	1189	725.62	724.11	728.48	723.08	147.88M	-0.27%
1995/8/29	1190	722.08	728.1	741.53	719.95	256.82M	-0.49%
1995/8/30	1191	715.73	721.74	725.57	714.18	179.38M	-0.88%
1995/8/31	1192	723.87	715.56	723.87	711.17	188.23M	1.14%
1995/9/1	1193	728.84	726.05	728.85	721.02	203.65M	0.69%
1995/9/4	1194	737.89	731.41	737.89	729.1	286.59M	1.24%
1995/9/5	1195	739.53	743.21	751.65	736.25	269.86M	0.22%
1995/9/6	1196	753.75	738.99	754.48	738.59	381.75M	1.92%
1995/9/7	1197	753.84	758.29	766	753.58	619.02M	0.01%
1995/9/8	1198	751.08	753.28	757.94	747.5	305.15M	-0.37%
1995/9/11	1199	775.44	756.68	775.44	755.65	421.38M	3.24%
1995/9/12	1200	763.69	775.44	792.04	760.83	461.11M	-1.52%
1995/9/13	1201	763.18	764.91	767.08	755.19	342.60M	-0.07%
1995/9/14	1202	758.13	765.14	765.91	754.65	429.93M	-0.66%
1995/9/15	1203	755.93	756.65	757.79	749.97	269.18M	-0.29%
1995/9/18	1204	757.4	757.98	758.12	751.42	241.80M	0.19%
1995/9/19	1205	736.74	761.16	762.01	735.34	315.41M	-2.73%
1995/9/20	1206	726.14	730.27	731.26	720.97	202.77M	-1.44%
1995/9/21	1207	731.17	726.32	731.69	726.32	136.70M	0.69%
1995/9/22	1208	730.01	731.17	733.76	727.45	107.48M	-0.16%
1995/9/25	1209	723.34	730	730	717.56	121.08M	-0.91%
1995/9/26	1210	728.86	723.22	729.26	721.9	102.29M	0.76%
1995/9/27	1211	708.46	727.46	728.3	707.43	260.97M	-2.80%
1995/9/28	1212	711.19	705.03	711.19	699.11	206.89M	0.39%
1995/9/29	1213	722.43	711.91	722.43	711.91	192.21M	1.58%
1995/10/4	1214	717.79	724.03	725.19	716.15	122.20M	-0.64%
1995/10/5	1215	724.88	717.79	724.88	715.68	102.04M	0.99%
1995/10/6	1216	719.96	725.45	729.36	718.91	232.34M	-0.68%
1995/10/9	1217	706.29	717.99	717.99	704.39	234.58M	-1.90%
1995/10/10	1218	708.63	704.55	720.22	703.51	399.52M	0.33%
1995/10/11	1219	710.89	705.56	710.89	700.69	413.92M	0.32%
1995/10/12	1220	704.4	713.25	714.71	703.88	548.72M	-0.91%
1995/10/13	1221	702.98	702.48	711.48	693.81	392.92M	-0.20%
1995/10/16	1222	701.34	702.13	706.28	696.81	259.20M	-0.23%
1995/10/17	1223	702.4	700.85	705.51	698.45	188.83M	0.15%
1995/10/18	1224	716.83	705.72	716.83	705.72	427.31M	2.05%
1995/10/19	1225	702.79	716.83	720.59	700.56	752.72M	-1.96%
1995/10/20	1226	726.29	700.32	726.29	697.47	322.12M	3.34%
1995/10/23	1227	723.09	729.77	729.77	718.42	387.80M	-0.44%
1995/10/24	1228	723.57	724.79	727.35	720.27	311.61M	0.07%
1995/10/25	1229	760.41	765.22	765.22	740.77	804.64M	5.09%
1995/10/26	1230	731.46	757.12	759.76	731.41	637.76M	-3.81%
1995/10/27	1231	722.37	730.96	735.04	721.31	357.93M	-1.24%
1995/10/30	1232	722.78	722.86	724.54	719.27	251.33M	0.06%
1995/10/31	1233	717.31	723.43	726.32	715.46	273.36M	-0.76%
1995/11/1	1234	723.39	716.46	727.41	712.51	303.57M	0.85%
1995/11/2	1235	721.7	723.96	728.27	719.2	205.04M	-0.23%
1995/11/3	1236	727.78	720.78	727.78	720.78	192.16M	0.84%
1995/11/6	1237	736.15	729.03	736.15	729.03	247.75M	1.15%
1995/11/7	1238	729.69	736.9	736.9	728.6	203.45M	-0.88%
1995/11/8	1239	711.61	729.69	729.69	708.55	255.34M	-2.48%
1995/11/9	1240	711.2	708.58	714.48	700.86	205.11M	-0.06%
1995/11/10	1241	708.75	710.75	712.16	708.17	132.86M	-0.34%
1995/11/13	1242	688.7	705.89	705.9	686.44	168.17M	-2.83%
1995/11/14	1243	688.87	687.07	691.24	684.5	129.03M	0.02%
1995/11/15	1244	692.2	688.5	692.2	680.73	170.55M	0.48%
1995/11/16	1245	682.44	690.77	691.05	681.36	148.33M	-1.41%
1995/11/17	1246	676.19	680.08	682.23	675.26	123.33M	-0.92%
1995/11/20	1247	674.74	671.8	677.01	668.66	99.00M	-0.21%
1995/11/21	1248	678.42	675.18	678.86	675.18	78.16M	0.55%
1995/11/22	1249	663.32	678.42	679.39	662.92	91.50M	-2.23%
1995/11/23	1250	658.37	663.32	664.86	657.63	101.74M	-0.75%
1995/11/24	1251	659.37	658.37	662.05	654.08	76.36M	0.15%
1995/11/27	1252	645.03	658.09	658.31	644.66	85.66M	-2.17%
1995/11/28	1253	652.57	643.73	652.57	638.3	95.97M	1.17%
1995/11/29	1254	641.59	652.1	652.1	640.49	73.24M	-1.68%
1995/11/30	1255	641.13	639.51	652.41	632.02	92.36M	-0.07%
1995/12/1	1256	633.81	631.55	639.46	625.13	92.20M	-1.14%
1995/12/4	1257	634.92	632.72	635.73	632.26	41.22M	0.18%
1995/12/5	1258	637.22	636.43	638.72	635.59	46.02M	0.36%
1995/12/6	1259	628.43	637.22	637.3	627.83	64.13M	-1.38%
1995/12/7	1260	631.84	628.62	632.37	627.06	50.08M	0.54%
1995/12/8	1261	636.78	631.95	641.68	631.88	145.62M	0.78%
1995/12/11	1262	619.25	636.82	639.26	618.04	113.77M	-2.75%
1995/12/12	1263	629.45	619.25	633.85	605.13	147.65M	1.65%
1995/12/13	1264	613.8	629.84	631.14	613.25	143.35M	-2.49%
1995/12/14	1265	614.75	613.07	617.83	611.51	76.64M	0.15%
1995/12/15	1266	603.89	612.59	612.6	601.23	99.37M	-1.77%
1995/12/18	1267	592.14	600.66	600.66	591.17	-	-1.95%
1995/12/19	1268	592.05	592.72	596.35	590.92	63.90M	-0.02%
1995/12/20	1269	601.04	593.51	601.04	593.51	66.59M	1.52%
1995/12/21	1270	597.43	601.9	606.64	597.01	95.77M	-0.60%
1995/12/22	1271	594.24	596.26	599.69	591.47	69.69M	-0.53%
1995/12/25	1272	580.03	590.75	590.75	579.27	70.98M	-2.39%
1995/12/26	1273	572.22	578.79	580.38	571.49	54.90M	-1.35%
1995/12/27	1274	570.4	571.69	573.89	562.34	80.91M	-0.32%
1995/12/28	1275	556.82	568.77	569.18	556.01	80.94M	-2.38%
1995/12/29	1276	555.29	555.74	561.61	552.86	82.23M	-0.27%
1996/1/2	1277	537.87	550.25	550.25	537.48	48.25M	-3.14%
1996/1/3	1278	542.42	535.23	542.75	530.79	55.62M	0.85%
1996/1/4	1279	558.76	541.94	558.93	539.87	110.59M	3.01%
1996/1/5	1280	536.37	559.02	561.37	536.12	138.64M	-4.01%
1996/1/8	1281	539.16	533.56	539.91	527.87	69.62M	0.52%
1996/1/9	1282	558.62	539.16	559.38	539.16	189.47M	3.61%
1996/1/10	1283	547.62	552.3	552.31	540.59	153.15M	-1.97%
1996/1/11	1284	545.64	547.46	552.54	543.18	115.77M	-0.36%
1996/1/12	1285	547.11	545.23	549.8	541.67	96.74M	0.27%
1996/1/15	1286	551.04	545.05	551.95	543.85	91.94M	0.72%
1996/1/16	1287	547.76	551.82	554.85	545.5	85.29M	-0.60%
1996/1/17	1288	537.31	546.21	548.57	535.24	98.12M	-1.91%
1996/1/18	1289	517.63	533.37	533.37	517.3	12.68M	-3.66%
1996/1/19	1290	523.5	515	523.64	512.82	86.39M	1.13%
1996/1/22	1291	516.46	520.95	521	514.21	68.26M	-1.34%
1996/1/23	1292	519.6	515.48	522.39	515.48	55.63M	0.61%
1996/1/24	1293	522.63	519.94	524.33	519.93	78.00M	0.58%
1996/1/25	1294	521.37	522.63	538.99	520.82	230.73M	-0.24%
1996/1/26	1295	525.57	516.44	527.08	515.45	96.73M	0.81%
1996/1/29	1296	529.14	526.2	530.1	525.47	109.83M	0.68%
1996/1/30	1297	532.57	531.3	532.63	525.6	115.38M	0.65%
1996/1/31	1298	537.35	531.45	538.05	530.12	196.47M	0.90%
1996/2/1	1299	536.68	536.24	537.16	532.67	96.22M	-0.12%
1996/2/2	1300	536.04	536.68	536.68	528.58	99.31M	-0.12%
1996/2/5	1301	522.85	537.23	537.23	522.57	122.09M	-2.46%
1996/2/6	1302	520.69	520.08	522.58	518.25	77.62M	-0.41%
1996/2/7	1303	524.29	520.37	524.62	519.79	67.36M	0.69%
1996/2/8	1304	521.86	523.74	524.64	521.16	37.87M	-0.46%
1996/2/9	1305	525.41	522	525.42	521.14	32.97M	0.68%
1996/2/12	1306	525.77	525.41	525.77	522.18	36.46M	0.07%
1996/2/13	1307	529.58	525.14	530.75	524.96	47.18M	0.72%
1996/2/14	1308	529.25	530.09	534.18	528.7	49.79M	-0.06%
1996/2/15	1309	536.98	529.33	538.36	528.52	83.10M	1.46%
1996/2/16	1310	552.93	537.13	553.76	537.13	187.06M	2.97%
1996/3/4	1311	602.02	580.03	602.02	572.54	448.09M	8.88%
1996/3/5	1312	587.06	600.45	606.37	582.73	428.97M	-2.48%
1996/3/6	1313	559.7	587.06	587.06	558.68	251.43M	-4.66%
1996/3/7	1314	569.33	558.12	569.33	558.04	114.84M	1.72%
1996/3/8	1315	573.13	566.89	574.66	559.21	133.44M	0.67%
1996/3/11	1316	568.12	574.19	575.45	565.52	115.72M	-0.87%
1996/3/12	1317	563.88	566.29	566.29	556.41	116.62M	-0.75%
1996/3/13	1318	563.2	563.88	566.13	561.12	66.17M	-0.12%
1996/3/14	1319	562.3	562.98	564.66	561.57	59.27M	-0.16%
1996/3/15	1320	562.39	561.43	563.5	557.54	59.78M	0.02%
1996/3/18	1321	567.87	561.81	567.96	561.1	98.07M	0.97%
1996/3/19	1322	566.55	567.87	571.1	565.34	76.33M	-0.23%
1996/3/20	1323	569.66	566.28	570.42	566.27	80.31M	0.55%
1996/3/21	1324	569.75	570.21	574	569.35	111.85M	0.02%
1996/3/22	1325	570.18	569.5	571.33	566.52	88.49M	0.08%
1996/3/25	1326	570.24	570.76	572.7	569.39	96.24M	0.01%
1996/3/26	1327	563.52	570.24	570.73	563	89.05M	-1.18%
1996/3/27	1328	562.35	562.73	562.93	557.33	68.45M	-0.21%
1996/3/28	1329	554.03	562.31	562.42	553.87	106.07M	-1.48%
1996/3/29	1330	556.39	553.79	557.31	549.7	84.69M	0.43%
1996/4/1	1331	566.19	566.21	573.95	562.04	137.17M	1.76%
1996/4/2	1332	557.21	564.94	564.98	556.99	67.61M	-1.59%
1996/4/3	1333	560.98	557.56	562.28	556.28	48.42M	0.68%
1996/4/4	1334	563.19	561.18	564.46	559.82	53.69M	0.39%
1996/4/5	1335	582.53	563.67	584.03	563.67	115.72M	3.43%
1996/4/8	1336	581.38	583.63	587.57	578.31	189.94M	-0.20%
1996/4/9	1337	578.07	580.63	580.91	576.62	85.93M	-0.57%
1996/4/10	1338	579.82	578.07	582.24	577.73	100.46M	0.30%
1996/4/11	1339	583.38	579.82	583.38	576.99	99.86M	0.61%
1996/4/12	1340	586.96	583.38	593.7	583.38	154.85M	0.61%
1996/4/15	1341	584.67	585.95	587.92	583.31	82.79M	-0.39%
1996/4/16	1342	590.85	584.27	591.41	584.23	135.07M	1.06%
1996/4/17	1343	593.38	594.16	597.74	591.91	174.05M	0.43%
1996/4/18	1344	600.28	592.81	600.29	589.8	165.68M	1.16%
1996/4/19	1345	618.12	602.15	618.39	602.13	412.33M	2.97%
1996/4/22	1346	613.97	624.93	627.75	613.97	531.22M	-0.67%
1996/4/23	1347	623.76	611.37	623.76	609.99	288.16M	1.59%
1996/4/24	1348	664.65	633.8	664.65	633.8	718.46M	6.56%
1996/4/25	1349	652.67	683.64	686.22	650.63	668.92M	-1.80%
1996/4/26	1350	707.61	652.63	714.69	652.63	1.01B	8.42%
1996/4/29	1351	738.62	688.74	739.16	688.74	878.02M	4.38%
1996/4/30	1352	681.16	728.39	738.51	678.73	723.56M	-7.78%
1996/5/2	1353	654.43	715.98	721.22	652.79	517.90M	-3.92%
1996/5/3	1354	650.04	653.68	660.23	644.93	296.08M	-0.67%
1996/5/6	1355	671.28	648.23	672.66	648.23	576.65M	3.27%
1996/5/7	1356	661.16	677.45	682.53	659.98	493.37M	-1.51%
1996/5/8	1357	661.26	659.7	666.83	653.22	311.92M	0.02%
1996/5/9	1358	656.9	661.27	669.76	654.96	267.25M	-0.66%
1996/5/10	1359	661.47	656.33	661.47	648.04	222.51M	0.70%
1996/5/13	1360	666.11	666.56	672.61	663.91	353.92M	0.70%
1996/5/14	1361	665.42	668.58	672.31	663.35	262.35M	-0.10%
1996/5/15	1362	682.05	665.75	682.05	664.99	260.23M	2.50%
1996/5/16	1363	683.08	687.52	698.37	682.28	548.35M	0.15%
1996/5/17	1364	711.93	685.21	712.05	682.41	405.41M	4.22%
1996/5/20	1365	703.08	719.19	725.16	699.37	579.98M	-1.24%
1996/5/21	1366	661.85	701.96	707.06	660.93	417.76M	-5.86%
1996/5/22	1367	668.62	658.15	672.61	657.43	329.47M	1.02%
1996/5/23	1368	642.67	668.7	670.25	641.57	298.57M	-3.88%
1996/5/24	1369	639.8	638.76	644.92	630.42	232.62M	-0.45%
1996/5/27	1370	637.96	639.51	642.11	635.02	111.23M	-0.29%
1996/5/28	1371	646.91	638.57	647.06	638.18	182.86M	1.40%
1996/5/29	1372	650.55	648.55	652.28	646.84	132.73M	0.56%
1996/5/30	1373	636.36	650.61	650.89	634.02	152.28M	-2.18%
1996/5/31	1374	643.65	633.92	653.22	632.22	223.58M	1.15%
1996/6/3	1375	641.09	643.96	652.52	636.46	268.38M	-0.40%
1996/6/4	1376	651.51	642.06	656.59	642	286.99M	1.63%
1996/6/5	1377	696.97	654.78	696.97	654.04	567.52M	6.98%
1996/6/6	1378	702.64	703.03	715.58	691.49	741.44M	0.81%
1996/6/7	1379	727.34	720.44	739.44	716.54	1.03B	3.52%
1996/6/10	1380	764.39	740.11	764.63	736.99	994.49M	5.09%
1996/6/11	1381	752.26	765.33	765.35	742.4	733.94M	-1.59%
1996/6/12	1382	755.77	761.38	774.01	751.34	760.53M	0.47%
1996/6/13	1383	768.68	758.22	769.3	745.53	636.72M	1.71%
1996/6/14	1384	777.27	781.98	790.32	772.39	960.30M	1.12%
1996/6/17	1385	752	779.71	780.35	750.04	532.82M	-3.25%
1996/6/18	1386	793.56	749.3	793.6	748.56	497.57M	5.53%
1996/6/19	1387	796.91	801.1	814.2	787.37	701.87M	0.42%
1996/6/20	1388	793.59	788.92	802.61	783.47	378.47M	-0.42%
1996/6/21	1389	796.11	797.9	806.1	793.42	359.62M	0.32%
1996/6/24	1390	793.34	797.87	799.03	789.09	326.20M	-0.35%
1996/6/25	1391	780.65	764.66	788.69	762.13	344.43M	-1.60%
1996/6/26	1392	801.46	782.15	802.04	782.15	374.81M	2.67%
1996/6/27	1393	806.46	811.51	819.84	801.74	552.59M	0.62%
1996/6/28	1394	804.25	809.6	811.88	798.04	415.89M	-0.27%
1996/7/1	1395	761.12	800.91	801.05	755.32	567.95M	-5.36%
1996/7/2	1396	759.71	758.47	766.07	753.64	350.15M	-0.19%
1996/7/3	1397	786.13	767.11	786.16	766.43	527.01M	3.48%
1996/7/4	1398	785.43	790.28	794.85	774.07	602.16M	-0.09%
1996/7/5	1399	785.38	788.1	797.15	783.86	609.54M	-0.01%
1996/7/8	1400	807.34	794.13	807.89	790.09	668.35M	2.80%
1996/7/9	1401	817.61	815.02	822.51	807.43	709.44M	1.27%
1996/7/10	1402	820.05	821.1	825.39	809.35	588.34M	0.30%
1996/7/11	1403	792.07	822.17	822.39	790.57	499.03M	-3.41%
1996/7/12	1404	796.41	784.26	796.41	778.87	354.31M	0.55%
1996/7/15	1405	789.16	794.88	796.25	780.15	344.48M	-0.91%
1996/7/16	1406	823.08	796.76	823.77	793.69	548.22M	4.30%
1996/7/17	1407	808.99	830.65	841.41	808.5	676.20M	-1.71%
1996/7/18	1408	818.04	808.09	819.56	808.09	344.49M	1.12%
1996/7/19	1409	856.93	824.01	857.08	820.66	818.97M	4.75%
1996/7/22	1410	884.94	871.48	887.07	870.22	1.02B	3.27%
1996/7/23	1411	871.47	888.92	889.41	864.51	612.77M	-1.52%
1996/7/24	1412	887.6	874.97	894.73	874.97	647.49M	1.85%
1996/7/25	1413	868.16	887.25	894.21	867.09	704.10M	-2.19%
1996/7/26	1414	845.12	868.27	872.27	840.21	582.29M	-2.65%
1996/7/29	1415	855.42	846.19	855.5	837.2	358.57M	1.22%
1996/7/30	1416	836.93	861.72	865.5	834.87	372.79M	-2.16%
1996/7/31	1417	822.48	836.67	841.72	820.85	318.69M	-1.73%
1996/8/1	1418	835.11	823.17	843.01	814.89	331.32M	1.54%
1996/8/2	1419	838.88	842.39	850.59	828.66	363.19M	0.45%
1996/8/5	1420	853.19	846.03	853.2	838.6	298.91M	1.71%
1996/8/6	1421	862.22	854.77	862.43	848.36	355.96M	1.06%
1996/8/7	1422	867.27	865.49	873.03	862.61	486.88M	0.59%
1996/8/8	1423	876	871.03	877.92	869.55	424.95M	1.01%
1996/8/9	1424	871.6	875.19	880.31	857.74	518.36M	-0.50%
1996/8/12	1425	886.05	880.13	894.86	880.13	511.24M	1.66%
1996/8/13	1426	874.8	885.89	887.35	872.4	316.62M	-1.27%
1996/8/14	1427	871.64	875.78	879.09	868.74	291.19M	-0.36%
1996/8/15	1428	865.83	872.83	878.57	864.77	348.61M	-0.67%
1996/8/16	1429	853.87	862.68	862.88	838.42	374.35M	-1.38%
1996/8/19	1430	835.62	852.34	852.35	834.54	248.82M	-2.14%
1996/8/20	1431	822.44	834.73	837.58	820.77	258.51M	-1.58%
1996/8/21	1432	833.61	825.69	842.68	825.61	328.80M	1.36%
1996/8/22	1433	818.2	838.2	842.46	816.05	283.70M	-1.85%
1996/8/23	1434	803.69	824.89	824.89	786.44	330.59M	-1.77%
1996/8/26	1435	773.07	789.15	800.53	770.85	277.14M	-3.81%
1996/8/27	1436	787.47	769.79	787.48	766.7	247.09M	1.86%
1996/8/28	1437	796.84	790.72	806.36	789.06	336.03M	1.19%
1996/8/29	1438	788.73	797.31	797.98	783.96	260.29M	-1.02%
1996/8/30	1439	809.94	791.39	809.97	791.39	435.68M	2.69%
1996/9/2	1440	804.78	812.94	813.57	803.13	345.65M	-0.64%
1996/9/3	1441	800.22	805.53	818.88	799.01	348.13M	-0.57%
1996/9/4	1442	812.01	797.9	813.46	795.07	328.11M	1.47%
1996/9/5	1443	814.38	817.37	838.67	812.93	631.01M	0.29%
1996/9/6	1444	801.23	813.59	818.36	796.17	327.13M	-1.61%
1996/9/9	1445	793.59	798.6	799.98	791.63	340.58M	-0.95%
1996/9/10	1446	764.45	793.22	793.22	763.15	322.60M	-3.67%
1996/9/11	1447	769.25	762.81	773.6	754.59	238.97M	0.63%
1996/9/12	1448	757.09	780.32	784.18	754.11	250.33M	-1.58%
1996/9/13	1449	779.07	756.39	779.07	752.68	272.01M	2.90%
1996/9/16	1450	778.29	779.85	784.48	771.8	285.14M	-0.10%
1996/9/17	1451	776.48	777.73	785.11	774.15	265.44M	-0.23%
1996/9/18	1452	760.76	781.34	782.73	757.94	280.55M	-2.02%
1996/9/19	1453	769.1	756.11	769.13	754.28	188.38M	1.10%
1996/9/20	1454	805.54	772.29	805.54	770.04	-	4.74%
1996/9/23	1455	851.99	812.94	852.04	812.31	846.18M	5.77%
1996/9/24	1456	849.92	857.42	865.49	845.39	734.85M	-0.24%
1996/9/25	1457	835.18	855.35	858.6	830.25	512.22M	-1.73%
1996/9/26	1458	854.66	837.68	857.44	837.68	527.03M	2.33%
1996/9/27	1459	875.52	861.62	875.52	855.75	658.92M	2.44%
1996/10/3	1460	865.49	887.85	891.71	864.67	566.19M	-1.15%
1996/10/4	1461	863.46	864.19	869.65	855.79	369.19M	-0.23%
1996/10/7	1462	864.66	866.07	869.87	852.83	424.42M	0.14%
1996/10/8	1463	877.61	869.08	882.09	865.42	520.92M	1.50%
1996/10/9	1464	874.01	882.19	883.62	865.57	495.77M	-0.41%
1996/10/10	1465	904.1	878.05	904.13	877.34	940.13M	3.44%
1996/10/11	1466	909.89	909.06	912.01	898.72	1.05B	0.64%
1996/10/14	1467	940.79	919.7	943.55	919.7	1.20B	3.40%
1996/10/15	1468	937.29	943.81	944.93	925.66	835.89M	-0.37%
1996/10/16	1469	933.88	944.35	953.4	921.14	805.01M	-0.36%
1996/10/17	1470	952.32	931.11	952.45	928.08	794.93M	1.97%
1996/10/18	1471	939.93	960.55	968.22	937.77	941.88M	-1.30%
1996/10/21	1472	964.39	943.03	964.44	943.03	715.60M	2.60%
1996/10/22	1473	976.47	952.93	978.98	943.02	977.38M	1.25%
1996/10/23	1474	1,010.83	989.32	1,011.13	986.72	1.35B	3.52%
1996/10/24	1475	1,007.91	1,017.46	1,020.97	1,004.37	1.07B	-0.29%
1996/10/25	1476	1,012.67	1,006.30	1,016.91	994.82	1.09B	0.47%
1996/10/28	1477	1,022.86	1,001.23	1,026.84	1,000.07	943.32M	1.01%
1996/10/29	1478	1,017.52	1,032.61	1,038.81	1,013.49	1.01B	-0.52%
1996/10/30	1479	958.94	1,017.06	1,022.02	955.23	798.56M	-5.76%
1996/10/31	1480	976.71	972.16	983.23	949.59	601.63M	1.85%
1996/11/1	1481	930.79	935.17	962.11	906.96	630.51M	-4.70%
1996/11/4	1482	945.12	931	947.88	929.73	399.41M	1.54%
1996/11/5	1483	928.03	947.44	950.36	922.67	402.21M	-1.81%
1996/11/6	1484	915.05	925.75	928.47	896.88	336.89M	-1.40%
1996/11/7	1485	928.14	919.95	931.6	915.62	317.39M	1.43%
1996/11/8	1486	919.67	927.24	927.39	911.91	276.56M	-0.91%
1996/11/11	1487	933.97	923.37	933.97	922.2	338.20M	1.55%
1996/11/12	1488	943	937.7	949.25	928.98	443.31M	0.97%
1996/11/13	1489	940.52	945.98	951.09	932.93	403.98M	-0.26%
1996/11/14	1490	953.19	944.46	957.61	943.61	486.96M	1.35%
1996/11/15	1491	950.83	951.51	958.62	943.8	506.49M	-0.25%
1996/11/18	1492	1,004.69	952.73	1,004.95	948.82	788.53M	5.66%
1996/11/19	1493	1,015.96	1,019.62	1,047.39	1,008.23	1.21B	1.12%
1996/11/20	1494	1,014.92	1,010.81	1,018.89	992.27	776.85M	-0.10%
1996/11/21	1495	940.77	1,018.05	1,025.58	937.84	774.40M	-7.31%
1996/11/22	1496	951.83	928.51	952.03	919.61	504.03M	1.18%
1996/11/25	1497	976.55	948.59	976.55	938.81	521.46M	2.60%
1996/11/26	1498	967.59	981.47	985.13	957.81	524.99M	-0.92%
1996/11/27	1499	980.38	966.93	987.18	960.46	481.38M	1.32%
1996/11/28	1500	992.64	983.01	1,002.54	978.51	675.05M	1.25%
1996/11/29	1501	1,032.95	997.85	1,037.16	997.84	1.14B	4.06%
1996/12/2	1502	1,134.52	1,056.67	1,134.90	1,056.67	1.90B	9.83%
1996/12/3	1503	1,122.99	1,157.12	1,177.67	1,118.83	2.04B	-1.02%
1996/12/4	1504	1,169.92	1,117.03	1,170.60	1,115.27	1.41B	4.18%
1996/12/5	1505	1,212.08	1,199.38	1,215.25	1,180.21	1.85B	3.60%
1996/12/6	1506	1,212.89	1,207.30	1,220.31	1,194.77	1.36B	0.07%
1996/12/9	1507	1,247.66	1,227.48	1,250.56	1,227.47	1.47B	2.87%
1996/12/10	1508	1,230.25	1,244.11	1,244.11	1,202.28	1.21B	-1.40%
1996/12/11	1509	1,244.90	1,225.38	1,258.69	1,220.41	1.21B	1.19%
1996/12/12	1510	1,177.14	1,248.14	1,254.30	1,167.98	1.05B	-5.44%
1996/12/13	1511	1,110.04	1,164.34	1,175.44	1,108.29	919.91M	-5.70%
1996/12/16	1512	1,000.02	1,005.01	1,005.12	999.63	-	-9.91%
1996/12/17	1513	905.58	907.65	943.37	903.85	582.92M	-9.44%
1996/12/18	1514	972.73	872.36	975.96	869.02	956.93M	7.42%
1996/12/19	1515	902.42	971.15	983.24	893.47	844.27M	-7.23%
1996/12/20	1516	885.24	881.09	898.92	864.26	581.24M	-1.90%
1996/12/23	1517	902.01	900.32	911.59	890.84	421.20M	1.89%
1996/12/24	1518	865.58	907.63	911.12	864.15	347.12M	-4.04%
1996/12/25	1519	895.18	870.44	897.45	855.85	396.44M	3.42%
1996/12/26	1520	924.24	904.02	924.33	890.41	527.95M	3.25%
1996/12/27	1521	922.35	925.8	927.1	903.82	528.05M	-0.20%
1996/12/30	1522	934.21	929.72	938.55	923.95	525.58M	1.29%
1996/12/31	1523	917.02	935.91	935.97	912.97	438.62M	-1.84%
1997/1/2	1524	919.43	914.06	920.19	909.46	252.66M	0.26%
1997/1/3	1525	899.61	921.1	922.39	896.99	295.89M	-2.16%
1997/1/6	1526	876.5	890.98	892.02	875.89	218.63M	-2.57%
1997/1/7	1527	898.17	872.8	903	871.78	232.47M	2.47%
1997/1/8	1528	896.41	899.83	902.52	887.23	219.64M	-0.20%
1997/1/9	1529	906.98	897.99	914.33	897.94	244.07M	1.18%
1997/1/10	1530	918.4	908.56	918.51	906.55	321.87M	1.26%
1997/1/13	1531	929.52	923.54	931.44	922.74	373.53M	1.21%
1997/1/14	1532	907.85	929.55	929.59	903.62	291.96M	-2.33%
1997/1/15	1533	916.72	905.48	919.42	905.06	185.91M	0.98%
1997/1/16	1534	915.01	917.48	922.1	908.26	186.62M	-0.19%
1997/1/17	1535	919.85	916.11	921.14	912.66	215.80M	0.53%
1997/1/20	1536	933.28	922.47	933.36	922.06	263.22M	1.46%
1997/1/21	1537	929.11	937.04	939.02	926.09	329.07M	-0.45%
1997/1/22	1538	942.44	929.36	942.73	929	324.25M	1.43%
1997/1/23	1539	945.8	945.59	947.54	940.5	375.79M	0.36%
1997/1/24	1540	953.92	945.52	954.3	934.64	362.29M	0.86%
1997/1/27	1541	959.06	957.25	959.87	952.4	433.41M	0.54%
1997/1/28	1542	956.31	957.88	957.88	947.91	310.92M	-0.29%
1997/1/29	1543	962.1	955.96	964.02	955.1	398.59M	0.61%
1997/1/30	1544	960.17	960.49	962.97	955.47	340.01M	-0.20%
1997/1/31	1545	964.74	960.26	967.9	960.08	693.78M	0.48%
1997/2/17	1546	982.4	969.53	985.21	959.75	350.46M	1.83%
1997/2/18	1547	894.85	980.48	999.23	893.75	703.85M	-8.91%
1997/2/19	1548	962.69	911.58	962.69	911.58	522.85M	7.58%
1997/2/20	1549	965.08	870.18	971.51	870.18	925.31M	0.25%
1997/2/21	1550	1,017.13	967.68	1,017.32	967.49	1.34B	5.39%
1997/2/24	1551	1,009.56	1,028.35	1,032.70	1,004.62	1.07B	-0.74%
1997/2/25	1552	1,017.96	1,009.05	1,028.34	1,009.03	682.02M	0.83%
1997/2/26	1553	1,031.51	1,019.86	1,031.51	1,015.39	588.37M	1.33%
1997/2/27	1554	1,025.30	1,035.32	1,038.48	1,020.34	623.89M	-0.60%
1997/2/28	1555	1,040.27	1,023.37	1,040.33	1,010.27	645.61M	1.46%
1997/3/3	1556	1,063.05	1,044.61	1,063.05	1,043.93	867.74M	2.19%
1997/3/4	1557	1,068.16	1,063.29	1,070.22	1,048.44	-	0.48%
1997/3/5	1558	1,052.15	1,067.58	1,072.46	1,051.52	756.32M	-1.50%
1997/3/6	1559	1,079.13	1,045.89	1,079.13	1,044.23	848.14M	2.56%
1997/3/7	1560	1,077.72	1,083.01	1,086.64	1,070.86	791.59M	-0.13%
1997/3/10	1561	1,099.68	1,085.91	1,100.51	1,085.89	801.27M	2.04%
1997/3/11	1562	1,109.73	1,103.43	1,109.95	1,092.72	796.25M	0.91%
1997/3/12	1563	1,126.16	1,112.71	1,126.42	1,109.47	926.92M	1.48%
1997/3/13	1564	1,117.28	1,128.71	1,131.73	1,108.89	879.20M	-0.79%
1997/3/14	1565	1,125.80	1,114.74	1,125.82	1,092.70	778.11M	0.76%
1997/3/17	1566	1,158.48	1,138.28	1,159.54	1,138.28	1.07B	2.90%
1997/3/18	1567	1,162.63	1,164.96	1,177.02	1,148.08	997.91M	0.36%
1997/3/19	1568	1,161.27	1,167.04	1,170.40	1,156.19	779.15M	-0.12%
1997/3/20	1569	1,120.72	1,162.26	1,168.49	1,119.67	706.71M	-3.49%
1997/3/21	1570	1,167.17	1,116.72	1,167.21	1,116.59	711.81M	4.14%
1997/3/24	1571	1,191.73	1,186.95	1,196.64	1,181.33	1.04B	2.10%
1997/3/25	1572	1,197.84	1,198.16	1,201.62	1,180.88	870.37M	0.51%
1997/3/26	1573	1,215.31	1,204.21	1,215.47	1,201.17	860.34M	1.46%
1997/3/27	1574	1,214.26	1,220.55	1,228.24	1,202.77	936.75M	-0.09%
1997/3/28	1575	1,202.67	1,213.81	1,219.04	1,199.53	727.85M	-0.95%
1997/3/31	1576	1,234.62	1,210.02	1,234.96	1,210.00	825.36M	2.66%
1997/4/1	1577	1,241.03	1,243.87	1,246.31	1,234.25	790.95M	0.52%
1997/4/2	1578	1,233.85	1,246.41	1,249.57	1,232.31	733.25M	-0.58%
1997/4/3	1579	1,246.03	1,233.82	1,246.18	1,222.56	667.73M	0.99%
1997/4/4	1580	1,260.89	1,258.07	1,269.73	1,251.60	982.56M	1.19%
1997/4/7	1581	1,276.41	1,259.59	1,276.57	1,252.75	963.65M	1.23%
1997/4/8	1582	1,247.26	1,277.06	1,278.30	1,246.72	759.88M	-2.28%
1997/4/9	1583	1,286.85	1,251.57	1,286.91	1,251.56	932.80M	3.17%
1997/4/10	1584	1,281.89	1,293.26	1,299.74	1,279.49	1.06B	-0.39%
1997/4/11	1585	1,278.53	1,279.34	1,283.56	1,251.01	888.87M	-0.26%
1997/4/14	1586	1,316.92	1,293.98	1,325.67	1,293.98	1.36B	3.00%
1997/4/15	1587	1,324.96	1,318.57	1,326.38	1,298.18	952.19M	0.61%
1997/4/16	1588	1,327.78	1,334.31	1,338.42	1,318.16	916.45M	0.21%
1997/4/17	1589	1,323.37	1,323.42	1,331.17	1,319.76	752.36M	-0.33%
1997/4/18	1590	1,338.03	1,325.23	1,338.85	1,305.95	854.50M	1.11%
1997/4/21	1591	1,362.08	1,355.56	1,365.22	1,350.80	1.20B	1.80%
1997/4/22	1592	1,365.50	1,362.98	1,368.88	1,354.45	1.01B	0.25%
1997/4/23	1593	1,378.84	1,370.05	1,380.36	1,368.65	1.01B	0.98%
1997/4/24	1594	1,380.28	1,370.17	1,386.52	1,356.52	972.83M	0.10%
1997/4/25	1595	1,364.97	1,382.92	1,386.27	1,363.98	1.01B	-1.11%
1997/4/28	1596	1,352.00	1,372.26	1,381.56	1,346.26	888.41M	-0.95%
1997/4/29	1597	1,376.77	1,354.00	1,376.82	1,335.76	780.25M	1.83%
1997/4/30	1598	1,393.75	1,385.30	1,396.48	1,376.46	796.30M	1.23%
1997/5/5	1599	1,448.93	1,398.14	1,448.99	1,398.05	974.32M	3.96%
1997/5/6	1600	1,482.99	1,462.03	1,483.50	1,459.68	1.09B	2.35%
1997/5/7	1601	1,495.46	1,495.22	1,499.62	1,464.86	1.10B	0.84%
1997/5/8	1602	1,405.18	1,496.98	1,504.26	1,401.59	1.04B	-6.04%
1997/5/9	1603	1,467.23	1,412.90	1,469.08	1,394.42	906.68M	4.42%
1997/5/12	1604	1,500.40	1,490.78	1,510.18	1,486.45	1.17B	2.26%
1997/5/13	1605	1,464.28	1,501.25	1,501.25	1,436.21	975.55M	-2.41%
1997/5/14	1606	1,379.22	1,447.61	1,447.67	1,378.03	752.92M	-5.81%
1997/5/15	1607	1,417.67	1,371.19	1,425.30	1,360.22	641.49M	2.79%
1997/5/16	1608	1,315.92	1,309.60	1,394.21	1,287.07	911.61M	-7.18%
1997/5/19	1609	1,344.61	1,330.79	1,350.58	1,316.13	540.12M	2.18%
1997/5/20	1610	1,381.12	1,351.66	1,386.37	1,351.23	512.26M	2.72%
1997/5/21	1611	1,354.88	1,386.85	1,389.60	1,340.29	537.79M	-1.90%
1997/5/22	1612	1,235.22	1,248.97	1,300.98	1,232.20	-	-8.83%
1997/5/23	1613	1,254.27	1,238.69	1,263.52	1,225.80	518.63M	1.54%
1997/5/26	1614	1,251.55	1,268.59	1,275.30	1,213.24	557.93M	-0.22%
1997/5/27	1615	1,281.74	1,258.38	1,281.75	1,253.25	521.73M	2.41%
1997/5/28	1616	1,270.35	1,283.00	1,288.74	1,265.57	462.08M	-0.89%
1997/5/29	1617	1,263.35	1,267.52	1,282.85	1,262.57	451.71M	-0.55%
1997/5/30	1618	1,285.18	1,261.29	1,285.39	1,254.62	381.26M	1.73%
1997/6/2	1619	1,336.28	1,302.82	1,336.42	1,302.16	612.45M	3.98%
1997/6/3	1620	1,338.76	1,341.68	1,344.64	1,313.46	680.94M	0.19%
1997/6/4	1621	1,361.19	1,345.38	1,363.70	1,344.59	692.88M	1.68%
1997/6/5	1622	1,360.23	1,362.18	1,369.51	1,346.97	579.99M	-0.07%
1997/6/6	1623	1,275.30	1,271.31	1,314.72	1,254.27	894.08M	-6.24%
1997/6/9	1624	1,274.92	1,275.25	1,282.75	1,255.67	335.94M	-0.03%
1997/6/10	1625	1,241.74	1,278.99	1,285.04	1,239.86	266.40M	-2.60%
1997/6/11	1626	1,220.39	1,239.50	1,244.01	1,175.71	354.43M	-1.72%
1997/6/12	1627	1,212.77	1,224.47	1,229.64	1,211.80	283.55M	-0.62%
1997/6/13	1628	1,243.98	1,154.98	1,244.24	1,154.97	440.61M	2.57%
1997/6/16	1629	1,261.47	1,255.77	1,269.63	1,255.77	470.87M	1.41%
1997/6/17	1630	1,245.93	1,260.41	1,263.90	1,245.34	353.40M	-1.23%
1997/6/18	1631	1,232.68	1,252.02	1,254.90	1,230.30	321.59M	-1.06%
1997/6/19	1632	1,230.74	1,233.68	1,250.64	1,227.25	302.70M	-0.16%
1997/6/20	1633	1,291.20	1,244.00	1,292.32	1,244.00	470.95M	4.91%
1997/6/23	1634	1,283.49	1,313.24	1,322.98	1,265.17	605.65M	-0.60%
1997/6/24	1635	1,303.93	1,287.18	1,304.05	1,283.72	404.44M	1.59%
1997/6/25	1636	1,297.59	1,309.34	1,311.20	1,293.35	434.58M	-0.49%
1997/6/26	1637	1,284.46	1,295.11	1,295.15	1,280.85	400.52M	-1.01%
1997/6/27	1638	1,250.27	1,287.92	1,291.98	1,246.93	550.26M	-2.66%
1997/7/2	1639	1,199.06	1,255.91	1,261.57	1,147.33	381.48M	-4.10%
1997/7/3	1640	1,150.62	1,194.68	1,194.68	1,149.94	365.29M	-4.04%
1997/7/4	1641	1,159.34	1,138.92	1,163.25	1,124.78	434.78M	0.76%
1997/7/7	1642	1,096.82	1,161.71	1,163.45	1,085.57	344.08M	-5.39%
1997/7/8	1643	1,109.67	1,092.80	1,115.43	1,066.04	360.53M	1.17%
1997/7/9	1644	1,120.84	1,113.64	1,122.67	1,104.09	313.67M	1.01%
1997/7/10	1645	1,120.15	1,121.26	1,137.87	1,115.21	318.76M	-0.06%
1997/7/11	1646	1,154.79	1,116.41	1,155.06	1,114.40	386.56M	3.09%
1997/7/14	1647	1,185.72	1,163.29	1,185.78	1,158.45	542.62M	2.68%
1997/7/15	1648	1,200.11	1,189.47	1,201.21	1,180.19	544.18M	1.21%
1997/7/16	1649	1,190.83	1,201.60	1,204.86	1,184.44	-	-0.77%
1997/7/17	1650	1,197.23	1,188.27	1,203.50	1,180.93	446.47M	0.54%
1997/7/18	1651	1,209.86	1,199.40	1,210.44	1,191.29	468.07M	1.05%
1997/7/21	1652	1,193.53	1,215.84	1,218.48	1,188.88	482.37M	-1.35%
1997/7/22	1653	1,208.25	1,189.12	1,208.26	1,163.47	445.29M	1.23%
1997/7/23	1654	1,198.86	1,219.06	1,223.82	1,194.70	470.72M	-0.78%
1997/7/24	1655	1,174.22	1,194.70	1,200.31	1,172.37	-	-2.06%
1997/7/25	1656	1,170.86	1,166.57	1,177.65	1,158.14	299.00M	-0.29%
1997/7/28	1657	1,141.78	1,167.81	1,167.88	1,138.47	295.79M	-2.48%
1997/7/29	1658	1,153.23	1,137.32	1,161.19	1,133.17	293.65M	1.00%
1997/7/30	1659	1,179.42	1,157.09	1,179.48	1,157.00	355.68M	2.27%
1997/7/31	1660	1,189.76	1,184.94	1,192.20	1,179.71	362.34M	0.88%
1997/8/1	1661	1,192.83	1,191.65	1,194.03	1,182.22	313.82M	0.26%
1997/8/4	1662	1,200.33	1,196.25	1,201.92	1,188.68	409.88M	0.63%
1997/8/5	1663	1,196.27	1,203.36	1,207.23	1,193.70	346.69M	-0.34%
1997/8/6	1664	1,171.94	1,196.04	1,197.44	1,170.27	283.96M	-2.03%
1997/8/7	1665	1,199.24	1,167.93	1,199.24	1,161.63	332.20M	2.33%
1997/8/8	1666	1,206.05	1,205.95	1,216.56	1,201.36	675.34M	0.57%
1997/8/11	1667	1,184.08	1,206.46	1,206.76	1,182.45	492.78M	-1.82%
1997/8/12	1668	1,146.81	1,177.26	1,183.44	1,145.75	384.49M	-3.15%
1997/8/13	1669	1,120.13	1,139.25	1,153.49	1,118.20	324.33M	-2.33%
1997/8/14	1670	1,168.11	1,120.47	1,168.34	1,120.24	364.35M	4.28%
1997/8/15	1671	1,143.06	1,174.18	1,174.88	1,133.89	430.59M	-2.14%
1997/8/18	1672	1,134.63	1,139.61	1,139.61	1,116.15	321.45M	-0.74%
1997/8/19	1673	1,132.90	1,134.62	1,143.20	1,128.11	249.49M	-0.15%
1997/8/20	1674	1,144.64	1,135.05	1,144.65	1,133.74	244.36M	1.04%
1997/8/21	1675	1,164.55	1,148.39	1,165.22	1,147.82	392.46M	1.74%
1997/8/22	1676	1,171.83	1,159.39	1,174.49	1,156.83	426.55M	0.63%
1997/8/25	1677	1,184.10	1,175.44	1,184.33	1,175.38	443.73M	1.05%
1997/8/26	1678	1,194.04	1,186.07	1,194.13	1,181.24	537.56M	0.84%
1997/8/27	1679	1,198.51	1,195.43	1,199.47	1,188.33	520.24M	0.37%
1997/8/28	1680	1,213.89	1,201.06	1,216.08	1,194.67	667.68M	1.28%
1997/8/29	1681	1,221.06	1,214.31	1,223.07	1,209.48	681.45M	0.59%
1997/9/1	1682	1,229.87	1,224.18	1,230.07	1,219.10	641.89M	0.72%
1997/9/2	1683	1,226.30	1,228.47	1,232.69	1,215.92	560.06M	-0.29%
1997/9/3	1684	1,240.82	1,223.62	1,243.33	1,223.46	540.71M	1.18%
1997/9/4	1685	1,251.30	1,245.78	1,253.15	1,245.64	523.02M	0.84%
1997/9/5	1686	1,251.55	1,250.60	1,253.35	1,241.22	-	0.02%
1997/9/8	1687	1,255.23	1,253.14	1,257.55	1,245.74	524.42M	0.29%
1997/9/9	1688	1,231.03	1,255.18	1,257.93	1,230.44	437.18M	-1.93%
1997/9/10	1689	1,256.04	1,230.43	1,256.04	1,227.64	524.29M	2.03%
1997/9/11	1690	1,242.71	1,260.52	1,264.49	1,236.11	686.03M	-1.06%
1997/9/12	1691	1,208.70	1,240.50	1,247.91	1,207.83	414.17M	-2.74%
1997/9/15	1692	1,179.29	1,205.90	1,211.68	1,175.95	341.34M	-2.43%
1997/9/16	1693	1,187.22	1,182.76	1,193.85	1,181.17	249.71M	0.67%
1997/9/17	1694	1,167.56	1,188.88	1,191.30	1,162.24	232.01M	-1.66%
1997/9/18	1695	1,172.37	1,169.67	1,181.75	1,164.64	222.89M	0.41%
1997/9/19	1696	1,184.52	1,174.77	1,185.09	1,168.87	192.04M	1.04%
1997/9/22	1697	1,103.97	1,184.49	1,185.10	1,102.62	281.39M	-6.80%
1997/9/23	1698	1,041.96	1,096.19	1,105.28	1,025.13	411.74M	-5.62%
1997/9/24	1699	1,110.01	1,064.66	1,110.11	1,064.66	476.08M	6.53%
1997/9/25	1700	1,117.01	1,118.37	1,130.13	1,106.25	414.05M	0.63%
1997/9/26	1701	1,109.63	1,118.69	1,118.94	1,094.42	258.31M	-0.66%
1997/9/29	1702	1,084.07	1,106.34	1,106.34	1,079.34	226.63M	-2.30%
1997/9/30	1703	1,097.38	1,083.41	1,100.39	1,083.23	176.57M	1.23%
1997/10/6	1704	1,098.90	1,100.70	1,105.41	1,091.15	137.48M	0.14%
1997/10/7	1705	1,102.57	1,098.29	1,102.71	1,087.02	143.28M	0.33%
1997/10/8	1706	1,134.87	1,122.97	1,140.94	1,116.71	243.86M	2.93%
1997/10/9	1707	1,122.47	1,134.59	1,138.66	1,120.09	180.38M	-1.09%
1997/10/10	1708	1,130.79	1,121.34	1,131.57	1,120.51	174.53M	0.74%
1997/10/13	1709	1,119.82	1,136.43	1,138.40	1,117.39	168.27M	-0.97%
1997/10/14	1710	1,117.93	1,116.30	1,118.02	1,105.70	137.84M	-0.17%
1997/10/15	1711	1,125.78	1,119.11	1,129.65	1,116.43	201.40M	0.70%
1997/10/16	1712	1,150.31	1,131.40	1,151.39	1,131.39	321.22M	2.18%
1997/10/17	1713	1,176.49	1,155.42	1,180.22	1,153.90	435.09M	2.28%
1997/10/20	1714	1,187.37	1,183.74	1,191.04	1,173.56	440.56M	0.92%
1997/10/21	1715	1,191.87	1,190.49	1,192.34	1,179.57	405.94M	0.38%
1997/10/22	1716	1,177.52	1,193.70	1,203.02	1,168.45	575.01M	-1.20%
1997/10/23	1717	1,173.36	1,178.98	1,186.07	1,170.23	397.88M	-0.35%
1997/10/24	1718	1,178.31	1,172.88	1,179.81	1,164.06	353.13M	0.42%
1997/10/27	1719	1,235.83	1,183.65	1,235.94	1,183.65	628.82M	4.88%
1997/10/28	1720	1,177.92	1,239.59	1,241.83	1,172.89	501.57M	-4.69%
1997/10/29	1721	1,184.09	1,168.22	1,188.80	1,162.98	344.32M	0.52%
1997/10/30	1722	1,174.85	1,189.27	1,207.97	1,173.65	454.76M	-0.78%
1997/10/31	1723	1,180.39	1,164.91	1,181.51	1,158.74	284.88M	0.47%
1997/11/3	1724	1,180.85	1,181.16	1,185.07	1,176.55	241.00M	0.04%
1997/11/4	1725	1,184.70	1,180.87	1,190.47	1,180.87	227.16M	0.33%
1997/11/5	1726	1,194.04	1,186.10	1,194.67	1,179.35	482.54M	0.79%
1997/11/6	1727	1,181.12	1,198.66	1,203.09	1,179.58	413.31M	-1.08%
1997/11/7	1728	1,195.14	1,181.78	1,195.74	1,177.63	351.96M	1.19%
1997/11/10	1729	1,185.78	1,199.37	1,202.58	1,178.63	389.02M	-0.78%
1997/11/11	1730	1,186.63	1,183.42	1,187.74	1,168.48	284.57M	0.07%
1997/11/12	1731	1,174.19	1,190.01	1,193.53	1,171.56	279.30M	-1.05%
1997/11/13	1732	1,185.02	1,169.70	1,185.28	1,157.29	287.38M	0.92%
1997/11/14	1733	1,197.83	1,187.35	1,208.84	1,181.69	377.74M	1.08%
1997/11/17	1734	1,191.33	1,210.68	1,213.23	1,190.43	252.57M	-0.54%
1997/11/18	1735	1,183.35	1,190.26	1,193.31	1,182.61	226.74M	-0.67%
1997/11/19	1736	1,181.63	1,185.10	1,191.96	1,175.78	224.79M	-0.15%
1997/11/20	1737	1,172.43	1,182.74	1,189.49	1,169.10	287.06M	-0.78%
1997/11/21	1738	1,158.56	1,168.97	1,169.11	1,152.01	276.19M	-1.18%
1997/11/24	1739	1,124.94	1,150.42	1,150.56	1,122.93	276.96M	-2.90%
1997/11/25	1740	1,125.53	1,120.86	1,131.13	1,114.14	329.84M	0.05%
1997/11/26	1741	1,143.82	1,126.60	1,143.82	1,124.48	213.97M	1.63%
1997/11/27	1742	1,122.52	1,141.77	1,141.97	1,120.52	238.30M	-1.86%
1997/11/28	1743	1,139.63	1,117.57	1,139.64	1,114.43	256.41M	1.52%
1997/12/1	1744	1,133.09	1,137.59	1,139.29	1,130.45	221.85M	-0.57%
1997/12/2	1745	1,130.17	1,133.59	1,139.60	1,128.50	180.13M	-0.26%
1997/12/3	1746	1,122.55	1,129.78	1,130.32	1,121.59	184.42M	-0.67%
1997/12/4	1747	1,135.87	1,121.80	1,137.01	1,119.20	222.80M	1.19%
1997/12/5	1748	1,136.20	1,139.48	1,144.22	1,134.93	233.68M	0.03%
1997/12/8	1749	1,139.32	1,140.55	1,143.08	1,136.58	204.27M	0.27%
1997/12/9	1750	1,148.17	1,139.81	1,148.17	1,137.32	208.29M	0.78%
1997/12/10	1751	1,157.84	1,150.48	1,158.99	1,149.33	228.39M	0.84%
1997/12/11	1752	1,159.17	1,159.05	1,159.75	1,145.55	226.31M	0.11%
1997/12/12	1753	1,153.84	1,160.22	1,165.81	1,153.43	237.58M	-0.46%
1997/12/15	1754	1,168.03	1,155.72	1,168.06	1,155.60	300.03M	1.23%
1997/12/16	1755	1,174.80	1,170.46	1,174.81	1,165.60	325.82M	0.58%
1997/12/17	1756	1,146.52	1,169.64	1,169.74	1,145.89	324.75M	-2.41%
1997/12/18	1757	1,154.17	1,142.10	1,159.11	1,138.40	298.81M	0.67%
1997/12/19	1758	1,160.77	1,154.70	1,161.88	1,151.14	318.31M	0.57%
1997/12/22	1759	1,169.01	1,162.68	1,169.03	1,153.44	412.19M	0.71%
1997/12/23	1760	1,171.25	1,171.90	1,176.92	1,165.06	324.77M	0.19%
1997/12/24	1761	1,169.66	1,171.73	1,173.54	1,164.86	312.27M	-0.14%
1997/12/25	1762	1,181.28	1,170.56	1,181.48	1,169.99	350.86M	0.99%
1997/12/26	1763	1,191.92	1,187.75	1,194.24	1,186.53	413.65M	0.90%
1997/12/29	1764	1,186.61	1,196.30	1,198.97	1,185.66	356.62M	-0.45%
1997/12/30	1765	1,181.14	1,186.14	1,193.62	1,179.56	273.75M	-0.46%
1997/12/31	1766	1,194.10	1,182.25	1,195.05	1,182.25	303.66M	1.10%
1998/1/5	1767	1,220.47	1,200.95	1,220.49	1,200.22	430.50M	2.21%
1998/1/6	1768	1,233.62	1,223.73	1,233.63	1,215.41	503.68M	1.08%
1998/1/7	1769	1,244.07	1,233.96	1,244.10	1,231.15	553.91M	0.85%
1998/1/8	1770	1,237.16	1,243.12	1,250.01	1,235.88	397.81M	-0.56%
1998/1/9	1771	1,239.90	1,233.70	1,245.00	1,221.30	527.80M	0.22%
1998/1/12	1772	1,226.97	1,242.21	1,246.65	1,226.40	566.99M	-1.04%
1998/1/13	1773	1,167.65	1,211.88	1,211.88	1,110.09	703.20M	-4.83%
1998/1/14	1774	1,202.21	1,170.35	1,203.25	1,170.32	554.48M	2.96%
1998/1/15	1775	1,215.43	1,210.42	1,217.86	1,196.15	513.19M	1.10%
1998/1/16	1776	1,213.96	1,215.82	1,220.97	1,207.92	375.04M	-0.12%
1998/1/19	1777	1,213.13	1,215.41	1,216.99	1,205.48	313.73M	-0.07%
1998/1/20	1778	1,203.71	1,211.28	1,215.57	1,195.38	287.77M	-0.78%
1998/1/21	1779	1,200.20	1,201.99	1,209.69	1,198.23	230.78M	-0.29%
1998/1/22	1780	1,204.43	1,200.52	1,207.45	1,194.38	385.12M	0.35%
1998/1/23	1781	1,222.91	1,206.49	1,224.12	1,206.45	313.85M	1.53%
1998/2/9	1782	1,248.04	1,257.99	1,262.62	1,244.43	411.33M	2.05%
1998/2/10	1783	1,236.51	1,248.60	1,248.60	1,233.70	496.35M	-0.92%
1998/2/11	1784	1,250.24	1,234.18	1,251.45	1,233.53	430.19M	1.11%
1998/2/12	1785	1,246.30	1,253.38	1,254.41	1,242.00	451.13M	-0.32%
1998/2/13	1786	1,245.91	1,246.73	1,251.91	1,241.82	394.50M	-0.03%
1998/2/16	1787	1,236.24	1,246.80	1,247.96	1,230.92	437.72M	-0.78%
1998/2/17	1788	1,238.50	1,234.84	1,240.58	1,228.11	333.62M	0.18%
1998/2/18	1789	1,229.83	1,239.63	1,240.18	1,225.50	451.12M	-0.70%
1998/2/19	1790	1,232.58	1,229.81	1,235.49	1,223.93	321.47M	0.22%
1998/2/20	1791	1,226.02	1,234.60	1,237.91	1,224.58	302.86M	-0.53%
1998/2/23	1792	1,208.60	1,217.86	1,217.86	1,195.89	363.21M	-1.42%
1998/2/24	1793	1,208.22	1,206.92	1,216.35	1,206.09	325.75M	-0.03%
1998/2/25	1794	1,194.67	1,208.52	1,209.49	1,191.75	325.53M	-1.12%
1998/2/26	1795	1,206.67	1,193.00	1,206.67	1,189.52	295.98M	1.00%
1998/2/27	1796	1,206.53	1,209.44	1,213.73	1,202.87	335.92M	-0.01%
1998/3/2	1797	1,188.31	1,196.74	1,205.75	1,182.61	463.61M	-1.51%
1998/3/3	1798	1,201.79	1,186.52	1,201.80	1,185.30	345.78M	1.13%
1998/3/4	1799	1,213.25	1,204.94	1,214.00	1,201.25	348.80M	0.95%
1998/3/5	1800	1,207.54	1,217.85	1,219.28	1,206.37	316.81M	-0.47%
1998/3/6	1801	1,206.45	1,208.75	1,208.98	1,202.12	301.36M	-0.09%
1998/3/9	1802	1,200.83	1,207.96	1,208.62	1,197.57	302.53M	-0.47%
1998/3/10	1803	1,199.83	1,199.62	1,205.83	1,186.55	285.35M	-0.08%
1998/3/11	1804	1,190.04	1,201.26	1,210.53	1,187.44	353.94M	-0.82%
1998/3/12	1805	1,178.97	1,187.54	1,188.28	1,175.55	239.44M	-0.93%
1998/3/13	1806	1,184.96	1,177.82	1,184.96	1,176.01	225.38M	0.51%
1998/3/16	1807	1,188.48	1,186.19	1,188.62	1,179.44	293.53M	0.30%
1998/3/17	1808	1,202.84	1,193.67	1,202.84	1,193.24	359.09M	1.21%
1998/3/18	1809	1,193.91	1,204.10	1,204.74	1,191.91	353.70M	-0.74%
1998/3/19	1810	1,188.71	1,192.40	1,195.83	1,184.87	328.34M	-0.44%
1998/3/20	1811	1,187.50	1,188.60	1,192.32	1,183.25	270.95M	-0.10%
1998/3/23	1812	1,179.87	1,186.56	1,186.86	1,178.04	332.82M	-0.64%
1998/3/24	1813	1,194.02	1,180.09	1,194.06	1,179.97	324.27M	1.20%
1998/3/25	1814	1,191.55	1,207.62	1,209.77	1,188.85	397.35M	-0.21%
1998/3/26	1815	1,188.87	1,191.00	1,193.82	1,186.22	440.25M	-0.22%
1998/3/27	1816	1,223.57	1,189.41	1,223.93	1,188.86	668.42M	2.92%
1998/3/30	1817	1,249.43	1,230.94	1,249.44	1,228.30	706.22M	2.11%
1998/3/31	1818	1,243.02	1,251.34	1,252.24	1,238.64	588.00M	-0.51%
1998/4/1	1819	1,254.96	1,243.37	1,255.01	1,240.06	606.46M	0.96%
1998/4/2	1820	1,269.02	1,259.59	1,285.03	1,259.58	1.00B	1.12%
1998/4/3	1821	1,286.08	1,268.57	1,286.11	1,266.03	751.52M	1.34%
1998/4/6	1822	1,306.38	1,291.61	1,306.38	1,286.43	983.22M	1.58%
1998/4/7	1823	1,303.14	1,308.56	1,310.29	1,296.54	757.84M	-0.25%
1998/4/8	1824	1,322.79	1,303.41	1,322.83	1,302.41	1.08B	1.51%
1998/4/9	1825	1,297.22	1,326.44	1,328.79	1,288.89	1.17B	-1.93%
1998/4/10	1826	1,311.51	1,294.62	1,311.53	1,293.59	848.90M	1.10%
1998/4/13	1827	1,318.75	1,319.94	1,326.30	1,311.83	851.92M	0.55%
1998/4/14	1828	1,313.72	1,318.27	1,320.91	1,304.38	587.11M	-0.38%
1998/4/15	1829	1,324.71	1,314.16	1,324.71	1,314.07	646.94M	0.84%
1998/4/16	1830	1,316.25	1,324.04	1,326.42	1,312.57	692.47M	-0.64%
1998/4/17	1831	1,298.11	1,311.54	1,311.73	1,291.08	671.88M	-1.38%
1998/4/20	1832	1,296.01	1,292.16	1,302.98	1,286.59	602.23M	-0.16%
1998/4/21	1833	1,305.22	1,296.77	1,307.86	1,295.06	527.64M	0.71%
1998/4/22	1834	1,332.18	1,307.83	1,333.07	1,307.83	713.09M	2.07%
1998/4/23	1835	1,324.56	1,337.49	1,340.25	1,321.04	673.99M	-0.57%
1998/4/24	1836	1,315.17	1,324.45	1,331.86	1,313.61	666.92M	-0.71%
1998/4/27	1837	1,310.38	1,314.35	1,318.80	1,303.48	624.59M	-0.36%
1998/4/28	1838	1,332.99	1,315.35	1,333.09	1,315.33	610.78M	1.73%
1998/4/29	1839	1,332.50	1,337.89	1,341.58	1,328.56	535.31M	-0.04%
1998/4/30	1840	1,343.45	1,336.01	1,343.46	1,335.55	597.16M	0.82%
1998/5/4	1841	1,352.93	1,353.06	1,355.52	1,345.36	649.54M	0.71%
1998/5/5	1842	1,352.52	1,355.05	1,356.06	1,346.59	528.34M	-0.03%
1998/5/6	1843	1,348.41	1,352.72	1,355.66	1,341.81	592.15M	-0.30%
1998/5/7	1844	1,327.87	1,348.89	1,352.55	1,326.65	668.81M	-1.52%
1998/5/8	1845	1,357.60	1,324.74	1,357.60	1,324.72	708.92M	2.24%
1998/5/11	1846	1,354.61	1,367.24	1,368.03	1,351.59	944.69M	-0.22%
1998/5/12	1847	1,349.65	1,358.96	1,360.06	1,342.73	625.38M	-0.37%
1998/5/13	1848	1,369.26	1,351.18	1,369.30	1,351.00	761.88M	1.45%
1998/5/14	1849	1,367.13	1,373.17	1,376.30	1,360.89	766.83M	-0.16%
1998/5/15	1850	1,368.09	1,373.43	1,379.13	1,361.84	710.59M	0.07%
1998/5/18	1851	1,368.18	1,373.67	1,376.38	1,360.47	520.87M	0.01%
1998/5/19	1852	1,362.29	1,370.67	1,372.87	1,355.54	433.19M	-0.43%
1998/5/20	1853	1,357.43	1,362.69	1,365.10	1,352.17	524.99M	-0.36%
1998/5/21	1854	1,366.66	1,356.96	1,367.72	1,350.26	513.11M	0.68%
1998/5/22	1855	1,375.82	1,371.37	1,379.89	1,370.72	679.60M	0.67%
1998/5/25	1856	1,389.37	1,380.13	1,389.66	1,376.20	849.74M	0.98%
1998/5/26	1857	1,390.42	1,392.75	1,394.44	1,383.76	732.15M	0.08%
1998/5/27	1858	1,399.54	1,393.74	1,399.54	1,390.55	778.87M	0.66%
1998/5/28	1859	1,397.89	1,402.85	1,405.58	1,392.90	698.59M	-0.12%
1998/5/29	1860	1,411.21	1,402.67	1,411.35	1,402.02	790.25M	0.95%
1998/6/1	1861	1,415.58	1,418.35	1,420.55	1,411.06	837.85M	0.31%
1998/6/2	1862	1,413.08	1,419.22	1,419.58	1,402.62	607.01M	-0.18%
1998/6/3	1863	1,420.00	1,415.02	1,421.12	1,413.11	636.68M	0.49%
1998/6/4	1864	1,406.30	1,420.99	1,422.98	1,402.75	633.31M	-0.96%
1998/6/5	1865	1,408.61	1,404.08	1,414.36	1,390.63	655.63M	0.16%
1998/6/8	1866	1,403.73	1,411.96	1,415.18	1,401.06	557.98M	-0.35%
1998/6/9	1867	1,369.65	1,400.35	1,400.35	1,357.46	594.92M	-2.43%
1998/6/10	1868	1,368.30	1,367.74	1,377.83	1,359.39	461.08M	-0.10%
1998/6/11	1869	1,347.68	1,367.56	1,371.15	1,346.07	360.30M	-1.51%
1998/6/12	1870	1,383.39	1,373.11	1,383.47	1,365.08	462.55M	2.65%
1998/6/15	1871	1,365.34	1,385.33	1,386.98	1,359.88	466.34M	-1.30%
1998/6/16	1872	1,348.59	1,362.59	1,362.59	1,323.53	482.18M	-1.23%
1998/6/17	1873	1,348.94	1,349.00	1,356.66	1,344.44	391.42M	0.03%
1998/6/18	1874	1,370.68	1,352.23	1,372.12	1,352.23	384.66M	1.61%
1998/6/19	1875	1,392.88	1,376.19	1,392.88	1,376.19	464.20M	1.62%
1998/6/22	1876	1,399.36	1,400.47	1,401.51	1,392.06	568.85M	0.47%
1998/6/23	1877	1,397.96	1,398.24	1,398.71	1,385.45	564.52M	-0.10%
1998/6/24	1878	1,401.74	1,399.71	1,402.14	1,390.86	538.48M	0.27%
1998/6/25	1879	1,382.04	1,402.95	1,404.05	1,377.18	413.67M	-1.41%
1998/6/26	1880	1,385.62	1,383.29	1,388.55	1,376.41	430.80M	0.26%
1998/6/29	1881	1,361.43	1,387.02	1,387.19	1,356.22	395.13M	-1.75%
1998/6/30	1882	1,339.20	1,360.62	1,363.59	1,335.21	300.15M	-1.63%
1998/7/1	1883	1,316.44	1,363.27	1,367.15	1,315.18	402.25M	-1.70%
1998/7/2	1884	1,331.65	1,314.10	1,331.65	1,297.00	371.90M	1.16%
1998/7/3	1885	1,335.12	1,335.84	1,341.73	1,327.80	346.81M	0.26%
1998/7/6	1886	1,315.28	1,339.26	1,339.68	1,313.28	381.00M	-1.49%
1998/7/7	1887	1,324.40	1,313.65	1,324.40	1,307.91	270.18M	0.69%
1998/7/8	1888	1,338.98	1,326.82	1,339.16	1,326.62	272.63M	1.10%
1998/7/9	1889	1,343.23	1,341.35	1,344.43	1,336.66	293.29M	0.32%
1998/7/10	1890	1,360.62	1,344.75	1,360.64	1,344.63	356.86M	1.29%
1998/7/13	1891	1,358.81	1,362.69	1,363.00	1,352.16	370.42M	-0.13%
1998/7/14	1892	1,336.56	1,360.61	1,361.19	1,334.71	-	-1.64%
1998/7/15	1893	1,335.47	1,332.41	1,341.64	1,326.32	-	-0.08%
1998/7/16	1894	1,325.63	1,335.30	1,337.64	1,317.89	368.59M	-0.74%
1998/7/17	1895	1,314.71	1,325.88	1,330.82	1,311.75	409.91M	-0.82%
1998/7/20	1896	1,287.07	1,311.06	1,311.15	1,278.30	370.63M	-2.10%
1998/7/21	1897	1,313.01	1,285.79	1,318.93	1,284.80	325.79M	2.02%
1998/7/22	1898	1,299.15	1,312.23	1,312.37	1,295.61	287.62M	-1.06%
1998/7/23	1899	1,316.27	1,299.22	1,316.29	1,299.15	283.42M	1.32%
1998/7/24	1900	1,326.82	1,317.85	1,330.49	1,317.85	340.75M	0.80%
1998/7/27	1901	1,321.90	1,328.34	1,328.73	1,314.73	309.07M	-0.37%
1998/7/28	1902	1,317.95	1,321.63	1,324.27	1,313.20	266.56M	-0.30%
1998/7/29	1903	1,311.94	1,317.93	1,321.26	1,308.26	316.98M	-0.46%
1998/7/30	1904	1,315.30	1,312.86	1,318.02	1,309.77	315.67M	0.26%
1998/7/31	1905	1,316.92	1,316.31	1,319.36	1,312.38	327.40M	0.12%
1998/8/3	1906	1,302.10	1,315.13	1,315.47	1,299.93	311.24M	-1.13%
1998/8/4	1907	1,293.46	1,299.73	1,299.73	1,283.20	284.23M	-0.66%
1998/8/5	1908	1,307.44	1,293.70	1,307.48	1,293.12	284.39M	1.08%
1998/8/6	1909	1,294.16	1,310.30	1,312.60	1,292.39	301.67M	-1.02%
1998/8/7	1910	1,271.07	1,292.08	1,292.31	1,267.92	396.10M	-1.78%
1998/8/10	1911	1,234.58	1,262.01	1,262.03	1,227.47	322.62M	-2.87%
1998/8/11	1912	1,207.67	1,230.38	1,241.78	1,206.63	273.49M	-2.18%
1998/8/12	1913	1,190.55	1,204.36	1,207.72	1,158.79	392.79M	-1.42%
1998/8/13	1914	1,204.18	1,193.37	1,205.86	1,185.57	330.38M	1.14%
1998/8/14	1915	1,168.03	1,202.38	1,202.38	1,165.87	356.96M	-3.00%
1998/8/17	1916	1,070.41	1,152.67	1,152.67	1,068.66	374.91M	-8.36%
1998/8/18	1917	1,071.30	1,054.18	1,094.38	1,043.02	371.52M	0.08%
1998/8/19	1918	1,126.08	1,072.74	1,126.08	1,072.72	419.54M	5.11%
1998/8/20	1919	1,149.91	1,128.75	1,149.96	1,113.86	442.51M	2.12%
1998/8/21	1920	1,177.62	1,149.62	1,178.74	1,141.51	487.23M	2.41%
1998/8/24	1921	1,178.55	1,178.55	1,190.88	1,166.14	493.72M	0.08%
1998/8/25	1922	1,179.07	1,174.41	1,179.11	1,159.39	458.51M	0.04%
1998/8/26	1923	1,160.29	1,174.85	1,182.33	1,159.52	375.36M	-1.59%
1998/8/27	1924	1,145.22	1,152.36	1,154.69	1,142.17	311.97M	-1.30%
1998/8/28	1925	1,129.72	1,139.82	1,146.51	1,125.20	301.14M	-1.35%
1998/8/31	1926	1,150.22	1,117.97	1,150.23	1,072.42	355.37M	1.81%
1998/9/1	1927	1,143.12	1,142.50	1,163.17	1,123.63	422.79M	-0.62%
1998/9/2	1928	1,136.89	1,137.31	1,149.27	1,129.81	281.14M	-0.54%
1998/9/3	1929	1,147.20	1,136.44	1,151.01	1,136.14	255.23M	0.91%
1998/9/4	1930	1,163.53	1,148.95	1,169.47	1,148.94	384.62M	1.42%
1998/9/7	1931	1,178.38	1,168.37	1,178.38	1,163.20	367.58M	1.28%
1998/9/8	1932	1,167.60	1,181.07	1,185.10	1,166.66	370.10M	-0.91%
1998/9/9	1933	1,190.68	1,165.66	1,190.74	1,162.47	496.37M	1.98%
1998/9/10	1934	1,213.67	1,194.88	1,219.80	1,194.12	694.60M	1.93%
1998/9/11	1935	1,218.01	1,214.83	1,225.14	1,206.61	624.03M	0.36%
1998/9/14	1936	1,239.61	1,219.32	1,239.77	1,214.44	702.16M	1.77%
1998/9/15	1937	1,230.13	1,240.94	1,245.42	1,228.88	655.26M	-0.76%
1998/9/16	1938	1,252.14	1,226.90	1,252.20	1,225.29	692.25M	1.79%
1998/9/17	1939	1,233.70	1,257.38	1,264.40	1,226.72	901.25M	-1.47%
1998/9/18	1940	1,207.00	1,227.56	1,233.40	1,199.58	690.96M	-2.16%
1998/9/21	1941	1,222.38	1,199.17	1,222.38	1,193.82	455.53M	1.27%
1998/9/22	1942	1,222.63	1,224.39	1,229.62	1,214.02	424.68M	0.02%
1998/9/23	1943	1,229.86	1,223.99	1,233.79	1,222.36	413.05M	0.59%
1998/9/24	1944	1,199.06	1,231.05	1,232.28	1,196.92	531.02M	-2.50%
1998/9/25	1945	1,221.58	1,194.31	1,221.58	1,192.08	417.66M	1.88%
1998/9/28	1946	1,230.21	1,224.27	1,239.80	1,217.65	567.83M	0.71%
1998/9/29	1947	1,231.75	1,231.90	1,239.11	1,226.84	459.07M	0.13%
1998/9/30	1948	1,242.90	1,233.59	1,242.94	1,233.43	397.27M	0.91%
1998/10/5	1949	1,234.78	1,245.74	1,246.60	1,231.40	347.15M	-0.65%
1998/10/6	1950	1,217.46	1,234.14	1,237.84	1,214.83	353.11M	-1.40%
1998/10/7	1951	1,213.79	1,214.36	1,219.10	1,207.93	374.79M	-0.30%
1998/10/8	1952	1,228.71	1,215.95	1,228.73	1,215.87	392.98M	1.23%
1998/10/9	1953	1,236.93	1,231.94	1,241.05	1,229.85	539.30M	0.67%
1998/10/12	1954	1,247.15	1,239.57	1,247.24	1,227.86	610.75M	0.83%
1998/10/13	1955	1,244.07	1,250.68	1,257.35	1,239.77	603.81M	-0.25%
1998/10/14	1956	1,240.60	1,243.71	1,247.66	1,234.07	413.19M	-0.28%
1998/10/15	1957	1,254.81	1,243.19	1,254.84	1,241.26	515.48M	1.15%
1998/10/16	1958	1,250.97	1,259.14	1,263.71	1,249.93	606.03M	-0.31%
1998/10/19	1959	1,246.24	1,255.05	1,256.76	1,240.45	479.45M	-0.38%
1998/10/20	1960	1,243.64	1,248.23	1,251.43	1,238.30	407.44M	-0.21%
1998/10/21	1961	1,207.83	1,243.54	1,243.60	1,206.12	586.58M	-2.88%
1998/10/22	1962	1,216.09	1,202.21	1,216.17	1,191.56	522.09M	0.68%
1998/10/23	1963	1,217.43	1,217.13	1,230.83	1,215.47	539.84M	0.11%
1998/10/26	1964	1,208.27	1,215.56	1,215.56	1,195.24	571.50M	-0.75%
1998/10/27	1965	1,216.79	1,207.20	1,218.45	1,204.73	451.00M	0.71%
1998/10/28	1966	1,225.93	1,218.50	1,226.11	1,217.23	459.21M	0.75%
1998/10/29	1967	1,216.76	1,226.92	1,229.74	1,214.92	396.99M	-0.75%
1998/10/30	1968	1,217.32	1,216.01	1,225.64	1,215.45	416.43M	0.05%
1998/11/2	1969	1,223.48	1,217.34	1,223.53	1,210.85	381.39M	0.51%
1998/11/3	1970	1,236.87	1,225.26	1,236.96	1,225.22	415.03M	1.09%
1998/11/4	1971	1,235.80	1,239.50	1,240.70	1,232.78	420.03M	-0.09%
1998/11/5	1972	1,253.28	1,237.54	1,253.31	1,237.51	558.41M	1.41%
1998/11/6	1973	1,259.77	1,258.69	1,267.39	1,257.17	744.93M	0.52%
1998/11/9	1974	1,283.12	1,263.96	1,283.12	1,263.96	671.80M	1.85%
1998/11/10	1975	1,286.56	1,283.92	1,288.74	1,275.19	608.11M	0.27%
1998/11/11	1976	1,286.20	1,287.42	1,288.35	1,278.47	560.50M	-0.03%
1998/11/12	1977	1,282.99	1,286.56	1,295.06	1,278.94	573.59M	-0.25%
1998/11/13	1978	1,282.51	1,281.99	1,285.92	1,271.32	475.06M	-0.04%
1998/11/16	1979	1,293.74	1,284.34	1,293.76	1,281.60	500.34M	0.88%
1998/11/17	1980	1,290.60	1,296.63	1,300.15	1,285.02	482.73M	-0.24%
1998/11/18	1981	1,285.50	1,291.00	1,292.93	1,281.60	452.82M	-0.40%
1998/11/19	1982	1,275.61	1,283.96	1,284.14	1,274.09	413.76M	-0.77%
1998/11/20	1983	1,275.37	1,272.66	1,279.38	1,271.65	391.15M	-0.02%
1998/11/23	1984	1,273.79	1,275.90	1,278.09	1,269.10	383.60M	-0.12%
1998/11/24	1985	1,278.92	1,274.45	1,282.93	1,274.41	359.53M	0.40%
1998/11/25	1986	1,263.85	1,280.27	1,283.96	1,262.23	340.74M	-1.18%
1998/11/26	1987	1,252.82	1,260.08	1,262.78	1,247.84	354.39M	-0.87%
1998/11/27	1988	1,245.08	1,252.37	1,259.04	1,242.57	330.90M	-0.62%
1998/11/30	1989	1,247.42	1,244.92	1,247.42	1,238.13	291.27M	0.19%
1998/12/1	1990	1,234.36	1,249.01	1,251.87	1,232.00	278.80M	-1.05%
1998/12/2	1991	1,236.97	1,233.16	1,236.97	1,222.64	269.42M	0.21%
1998/12/3	1992	1,232.51	1,238.29	1,239.26	1,229.85	299.24M	-0.36%
1998/12/4	1993	1,219.20	1,232.43	1,234.63	1,213.56	300.96M	-1.08%
1998/12/7	1994	1,209.54	1,234.76	1,237.69	1,207.76	250.50M	-0.79%
1998/12/8	1995	1,223.26	1,209.84	1,223.34	1,209.81	220.36M	1.13%
1998/12/9	1996	1,224.09	1,224.36	1,225.99	1,219.01	202.81M	0.07%
1998/12/10	1997	1,204.63	1,224.15	1,224.92	1,203.07	257.41M	-1.59%
1998/12/11	1998	1,214.21	1,201.85	1,214.24	1,194.07	238.37M	0.80%
1998/12/14	1999	1,196.30	1,214.60	1,214.67	1,194.66	209.27M	-1.48%
[truncated: 5,759 more rows]
